# Supplementary material for: t(8;9)(p22;p24)/PCM1-JAK2 Activates SOCS2 and SOCS3 via STAT5
Source: PLoS One. 2013 Jan 23;8(1):e53767. doi: 10.1371/journal.pone.0053767 (PMC3553112; doi:10.1371/journal.pone.0053767)
Supplement: Table S1 — Ontology profiling of genes upregulated in MAC-1/2A/2B versus control T-ALL (A) or CTCL (B) cell lines listed in the Materials and Methods. Shows ontology profiling using the Gene Set Enrichment (GSEA) engine hosted by the Broad Institute (http://www.broadinstitute.org/gsea/index.jsp). (XLSX) [file pone.0053767.s004.xlsx]

## Sheet: Sheet1
Overlap Results
Collection(s):	C1, C2, C3, C4, C5
# overlaps shown:	50
# genesets in collections:	6769
# genes in comparison (n):	124
# genes in collections (N):	30838
Gene Set Name	# Genes in Gene Set (K)	Description	# Genes in Overlap (k)	k/K	p value
HELLER_SILENCED_BY_METHYLATION_UP	249	Genes up-regulated in at least one of three multiple myeloma (MM) cell lines treated with the DNA hypomethylating agent decitabine (5-aza-2'-deoxycytidine) [PubChem=451668].	13	0.0522	2.81e-11
KEGG_ALLOGRAFT_REJECTION	38	Allograft rejection	7	0.1842	1.63e-10
MCLACHLAN_DENTAL_CARIES_UP	232	Genes up-regulated in pulpal tissue extracted from carious teeth.	12	0.0517	1.87e-10
KEGG_GRAFT_VERSUS_HOST_DISEASE	42	Graft-versus-host disease	7	0.1667	3.44e-10
KEGG_TYPE_I_DIABETES_MELLITUS	44	Type I diabetes mellitus	7	0.1591	4.85e-10
MCLACHLAN_DENTAL_CARIES_DN	260	Genes down-regulated in pulpal tissue extracted from carious teeth.	12	0.0462	6.91e-10
GRAHAM_CML_QUIESCENT_VS_NORMAL_DIVIDING_DN	14	Genes down-regulated in quescent CD34+ [Gene ID=8842] cells isolated from peripheral blood of CML (chronic myeloblastic leukemia) patients compared to the dividing cells from normal donors.	5	0.3571	1.88e-09
KEGG_AUTOIMMUNE_THYROID_DISEASE	53	Autoimmune thyroid disease	7	0.1321	1.89e-09
REACTOME_COSTIMULATION_BY_THE_CD28_FAMILY	70	Genes involved in Costimulation by the CD28 family	7	0.1	1.39e-08
SMID_BREAST_CANCER_LUMINAL_B_DN	599	Genes down-regulated in the luminal B subtype of breast cancer.	15	0.025	2.02e-08
SCHUETZ_BREAST_CANCER_DUCTAL_INVASIVE_UP	355	Genes up-regulated in invasive ductal carcinoma (IDC) relative to ductal carcinoma in situ (DCIS, non-invasive).	12	0.0338	2.26e-08
REACTOME_TRANSLOCATION_OF_ZAP70_TO_IMMUNOLOGICAL_SYNAPSE	24	Genes involved in Translocation of ZAP-70 to Immunological synapse	5	0.2083	3.87e-08
KEGG_INTESTINAL_IMMUNE_NETWORK_FOR_IGA_PRODUCTION	48	Intestinal immune network for IgA production	6	0.125	4e-08
REACTOME_PHOSPHORYLATION_OF_CD3_AND_TCR_ZETA_CHAINS	26	Genes involved in Phosphorylation of CD3 and TCR zeta chains	5	0.1923	5.96e-08
SMID_BREAST_CANCER_NORMAL_LIKE_UP	493	Genes up-regulated in the normal-like subtype of breast cancer.	13	0.0264	1.04e-07
REACTOME_PD1_SIGNALING	29	Genes involved in PD-1 signaling	5	0.1724	1.07e-07
GRAHAM_CML_DIVIDING_VS_NORMAL_DIVIDING_DN	12	Genes down-regulated in dividing CD34+ [Gene ID=8842] cells isolated from peripheral blood of CML (chronic myeloid leukemia) patients compared to the dividing cells from normal donors.	4	0.3333	1.2e-07
KEGG_ASTHMA	30	Asthma	5	0.1667	1.27e-07
GAURNIER_PSMD4_TARGETS	59	Inflammatory cytokines, chemokines and their cognate receptors up-regulated in THP-1 cells (monocyte) after treatment with PSMD4 [Gene ID=5710].	6	0.1017	1.42e-07
module_84	531	Genes in module_84	13	0.0245	2.44e-07
ODONNELL_TFRC_TARGETS_UP	445	Genes up-regulated in P493-6 cells (B lymphocyte) upon knockdown of TFRC [Gene ID=7037] by RNAi.	12	0.027	2.61e-07
TONKS_TARGETS_OF_RUNX1_RUNX1T1_FUSION_ERYTHROCYTE_UP	160	Genes up-regulated in erythroid lineage cells by RUNX1-RUNX1T1 [Gene ID=861, 862] fusion .	8	0.05	2.91e-07
RICKMAN_HEAD_AND_NECK_CANCER_C	111	Cluster c: genes identifying an intrinsic group in head and neck squamous cell carcinoma (HNSCC).	7	0.0631	3.44e-07
REACTOME_GENERATION_OF_SECOND_MESSENGER_MOLECULES	37	Genes involved in Generation of second messenger molecules	5	0.1351	3.81e-07
WANG_SMARCE1_TARGETS_UP	166	Genes up-regulated in BT549 cells (breast cancer) by expression of SMARCE1 [Gene ID=6605] off a retroviral vector.	8	0.0482	3.86e-07
KEGG_VIRAL_MYOCARDITIS	73	Viral myocarditis	6	0.0822	5.11e-07
CTTTGT_V$LEF1_Q2	1495	Genes with promoter regions [-2kb,2kb] around transcription start site containing the motif CTTTGT which matches annotation for LEF1: lymphoid enhancer-binding factor 1	21	0.014	5.38e-07
CONCANNON_APOPTOSIS_BY_EPOXOMICIN_UP	245	Genes up-regulated in SH-SY5Y cells (neuroblastoma) after treatment with epoxomicin [PubChem=3035402], a protease inhibitor causing apoptosis.	9	0.0367	6.99e-07
HELLER_HDAC_TARGETS_SILENCED_BY_METHYLATION_UP	403	Genes up-regulated in multiple myeloma (MM) cell lines treated with both decitabine [PubChem=451668] TSA [PubChem=5562].	11	0.0273	7.48e-07
REACTOME_DOWNSTREAM_TCR_SIGNALING	47	Genes involved in Downstream TCR signaling	5	0.1064	1.3e-06
BIOCARTA_CTLA4_PATHWAY	21	The Co-Stimulatory Signal During T-cell Activation	4	0.1905	1.41e-06
KEGG_CYTOKINE_CYTOKINE_RECEPTOR_INTERACTION	267	Cytokine-cytokine receptor interaction	9	0.0337	1.42e-06
KEGG_ANTIGEN_PROCESSING_AND_PRESENTATION	89	Antigen processing and presentation	6	0.0674	1.66e-06
AACTTT_UNKNOWN	1475	Genes with promoter regions [-2kb,2kb] around transcription start site containing motif AACTTT. Motif does not match any known transcription factor	20	0.0136	1.79e-06
REACTOME_TCR_SIGNALING	64	Genes involved in TCR signaling	5	0.0781	6.11e-06
module_64	506	Genes in module_64	11	0.0217	6.65e-06
JAK_STAT_CASCADE	31	Genes annotated by the GO term GO:0007259. The processes by which STAT proteins (Signal Transducers and Activators of Transcription) are activated by members of the JAK (janus activated kinase) family of tyrosine kinases, following the binding of cytokines to their cognate receptor. Once activated, STATs dimerize and translocate to the nucleus and modulate the expression of target genes.	4	0.129	7.2e-06
ENZYME_INHIBITOR_ACTIVITY	117	Genes annotated by the GO term GO:0004857. Stops, prevents or reduces the activity of an enzyme.	6	0.0513	8.13e-06
module_5	423	Genes in module_5	10	0.0236	8.62e-06
HELLER_HDAC_TARGETS_DN	252	Genes down-regulated in at least one of three multiple myeloma (MM) cell lines by TSA [PubChem=5562].	8	0.0317	8.66e-06
RUTELLA_RESPONSE_TO_HGF_UP	425	Genes up-regulated in peripheral blood monocytes by HGF [Gene ID=3082].	10	0.0235	8.98e-06
RUTELLA_RESPONSE_TO_CSF2RB_AND_IL4_UP	340	Genes up-regulated in peripheral blood monocytes by CSF2RB (GM-CSF) [Gene ID=1437] and IL4 [Gene ID=3565].	9	0.0265	1.01e-05
BIOCARTA_BLYMPHOCYTE_PATHWAY	11	B Lymphocyte Cell Surface Molecules	3	0.2727	1.02e-05
KEGG_LEISHMANIA_INFECTION	72	Leishmania infection	5	0.0694	1.09e-05
BIOCARTA_ASBCELL_PATHWAY	12	Antigen Dependent B Cell Activation	3	0.25	1.36e-05
ATCMNTCCGY_UNKNOWN	37	Genes with promoter regions [-2kb,2kb] around transcription start site containing motif ATCMNTCCGY. Motif does not match any known transcription factor	4	0.1081	1.48e-05
V$PXR_Q2	200	Genes with promoter regions [-2kb,2kb] around transcription start site containing the motif RRGGTYANTRNM which matches annotation for NR1H4: nuclear receptor subfamily 1, group H, member 4	7	0.035	1.72e-05
BIOCARTA_TCRA_PATHWAY	13	Lck and Fyn tyrosine kinases in initiation of TCR Activation	3	0.2308	1.76e-05
KEGG_CELL_ADHESION_MOLECULES_CAMS	134	Cell adhesion molecules (CAMs)	6	0.0448	1.76e-05
V$CDPCR3_01	39	Genes with promoter regions [-2kb,2kb] around transcription start site containing the motif CACCRATANNTATBG which matches annotation for CUTL1: cut-like 1, CCAAT displacement protein (Drosophila)	4	0.1026	1.84e-05
Gene/Gene Set Overlap Matrix
Gene Symbol	Description	HELLER_SILENCED_BY_METHYLATION_UP	KEGG_ALLOGRAFT_REJECTION	MCLACHLAN_DENTAL_CARIES_UP	KEGG_GRAFT_VERSUS_HOST_DISEASE	KEGG_TYPE_I_DIABETES_MELLITUS	MCLACHLAN_DENTAL_CARIES_DN	GRAHAM_CML_QUIESCENT_VS_NORMAL_DIVIDING_DN	KEGG_AUTOIMMUNE_THYROID_DISEASE	REACTOME_COSTIMULATION_BY_THE_CD28_FAMILY	SMID_BREAST_CANCER_LUMINAL_B_DN	SCHUETZ_BREAST_CANCER_DUCTAL_INVASIVE_UP	REACTOME_TRANSLOCATION_OF_ZAP70_TO_IMMUNOLOGICAL_SYNAPSE	KEGG_INTESTINAL_IMMUNE_NETWORK_FOR_IGA_PRODUCTION	REACTOME_PHOSPHORYLATION_OF_CD3_AND_TCR_ZETA_CHAINS	SMID_BREAST_CANCER_NORMAL_LIKE_UP	REACTOME_PD1_SIGNALING	GRAHAM_CML_DIVIDING_VS_NORMAL_DIVIDING_DN	KEGG_ASTHMA	GAURNIER_PSMD4_TARGETS	module_84	ODONNELL_TFRC_TARGETS_UP	TONKS_TARGETS_OF_RUNX1_RUNX1T1_FUSION_ERYTHROCYTE_UP	RICKMAN_HEAD_AND_NECK_CANCER_C	REACTOME_GENERATION_OF_SECOND_MESSENGER_MOLECULES	WANG_SMARCE1_TARGETS_UP	KEGG_VIRAL_MYOCARDITIS	CTTTGT_V$LEF1_Q2	CONCANNON_APOPTOSIS_BY_EPOXOMICIN_UP	HELLER_HDAC_TARGETS_SILENCED_BY_METHYLATION_UP	REACTOME_DOWNSTREAM_TCR_SIGNALING	BIOCARTA_CTLA4_PATHWAY	KEGG_CYTOKINE_CYTOKINE_RECEPTOR_INTERACTION	KEGG_ANTIGEN_PROCESSING_AND_PRESENTATION	AACTTT_UNKNOWN	REACTOME_TCR_SIGNALING	module_64	JAK_STAT_CASCADE	ENZYME_INHIBITOR_ACTIVITY	module_5	HELLER_HDAC_TARGETS_DN	RUTELLA_RESPONSE_TO_HGF_UP	RUTELLA_RESPONSE_TO_CSF2RB_AND_IL4_UP	BIOCARTA_BLYMPHOCYTE_PATHWAY	KEGG_LEISHMANIA_INFECTION	BIOCARTA_ASBCELL_PATHWAY	ATCMNTCCGY_UNKNOWN	V$PXR_Q2	BIOCARTA_TCRA_PATHWAY
HLA-DQB1	major histocompatibility complex, class II, DQ beta 1	HELLER_SILENCED_BY_METHYLATION_UP	KEGG_ALLOGRAFT_REJECTION	MCLACHLAN_DENTAL_CARIES_UP	KEGG_GRAFT_VERSUS_HOST_DISEASE	KEGG_TYPE_I_DIABETES_MELLITUS	MCLACHLAN_DENTAL_CARIES_DN	GRAHAM_CML_QUIESCENT_VS_NORMAL_DIVIDING_DN	KEGG_AUTOIMMUNE_THYROID_DISEASE	REACTOME_COSTIMULATION_BY_THE_CD28_FAMILY	SMID_BREAST_CANCER_LUMINAL_B_DN	SCHUETZ_BREAST_CANCER_DUCTAL_INVASIVE_UP	REACTOME_TRANSLOCATION_OF_ZAP70_TO_IMMUNOLOGICAL_SYNAPSE	KEGG_INTESTINAL_IMMUNE_NETWORK_FOR_IGA_PRODUCTION	REACTOME_PHOSPHORYLATION_OF_CD3_AND_TCR_ZETA_CHAINS	SMID_BREAST_CANCER_NORMAL_LIKE_UP	REACTOME_PD1_SIGNALING	GRAHAM_CML_DIVIDING_VS_NORMAL_DIVIDING_DN	KEGG_ASTHMA	GAURNIER_PSMD4_TARGETS	module_84				REACTOME_GENERATION_OF_SECOND_MESSENGER_MOLECULES		KEGG_VIRAL_MYOCARDITIS				REACTOME_DOWNSTREAM_TCR_SIGNALING			KEGG_ANTIGEN_PROCESSING_AND_PRESENTATION		REACTOME_TCR_SIGNALING				module_5					KEGG_LEISHMANIA_INFECTION
HLA-DQA1	major histocompatibility complex, class II, DQ alpha 1	HELLER_SILENCED_BY_METHYLATION_UP	KEGG_ALLOGRAFT_REJECTION	MCLACHLAN_DENTAL_CARIES_UP	KEGG_GRAFT_VERSUS_HOST_DISEASE	KEGG_TYPE_I_DIABETES_MELLITUS	MCLACHLAN_DENTAL_CARIES_DN	GRAHAM_CML_QUIESCENT_VS_NORMAL_DIVIDING_DN	KEGG_AUTOIMMUNE_THYROID_DISEASE	REACTOME_COSTIMULATION_BY_THE_CD28_FAMILY		SCHUETZ_BREAST_CANCER_DUCTAL_INVASIVE_UP	REACTOME_TRANSLOCATION_OF_ZAP70_TO_IMMUNOLOGICAL_SYNAPSE	KEGG_INTESTINAL_IMMUNE_NETWORK_FOR_IGA_PRODUCTION	REACTOME_PHOSPHORYLATION_OF_CD3_AND_TCR_ZETA_CHAINS		REACTOME_PD1_SIGNALING	GRAHAM_CML_DIVIDING_VS_NORMAL_DIVIDING_DN	KEGG_ASTHMA	GAURNIER_PSMD4_TARGETS	module_84	ODONNELL_TFRC_TARGETS_UP			REACTOME_GENERATION_OF_SECOND_MESSENGER_MOLECULES		KEGG_VIRAL_MYOCARDITIS			HELLER_HDAC_TARGETS_SILENCED_BY_METHYLATION_UP	REACTOME_DOWNSTREAM_TCR_SIGNALING			KEGG_ANTIGEN_PROCESSING_AND_PRESENTATION		REACTOME_TCR_SIGNALING				module_5					KEGG_LEISHMANIA_INFECTION
HLA-DRB4	major histocompatibility complex, class II, DR beta 4	HELLER_SILENCED_BY_METHYLATION_UP	KEGG_ALLOGRAFT_REJECTION	MCLACHLAN_DENTAL_CARIES_UP	KEGG_GRAFT_VERSUS_HOST_DISEASE	KEGG_TYPE_I_DIABETES_MELLITUS	MCLACHLAN_DENTAL_CARIES_DN	GRAHAM_CML_QUIESCENT_VS_NORMAL_DIVIDING_DN	KEGG_AUTOIMMUNE_THYROID_DISEASE		SMID_BREAST_CANCER_LUMINAL_B_DN	SCHUETZ_BREAST_CANCER_DUCTAL_INVASIVE_UP		KEGG_INTESTINAL_IMMUNE_NETWORK_FOR_IGA_PRODUCTION					KEGG_ASTHMA	GAURNIER_PSMD4_TARGETS				RICKMAN_HEAD_AND_NECK_CANCER_C			KEGG_VIRAL_MYOCARDITIS			HELLER_HDAC_TARGETS_SILENCED_BY_METHYLATION_UP				KEGG_ANTIGEN_PROCESSING_AND_PRESENTATION								RUTELLA_RESPONSE_TO_HGF_UP	RUTELLA_RESPONSE_TO_CSF2RB_AND_IL4_UP		KEGG_LEISHMANIA_INFECTION
HLA-DRA	major histocompatibility complex, class II, DR alpha	HELLER_SILENCED_BY_METHYLATION_UP	KEGG_ALLOGRAFT_REJECTION	MCLACHLAN_DENTAL_CARIES_UP	KEGG_GRAFT_VERSUS_HOST_DISEASE	KEGG_TYPE_I_DIABETES_MELLITUS	MCLACHLAN_DENTAL_CARIES_DN		KEGG_AUTOIMMUNE_THYROID_DISEASE	REACTOME_COSTIMULATION_BY_THE_CD28_FAMILY	SMID_BREAST_CANCER_LUMINAL_B_DN	SCHUETZ_BREAST_CANCER_DUCTAL_INVASIVE_UP	REACTOME_TRANSLOCATION_OF_ZAP70_TO_IMMUNOLOGICAL_SYNAPSE	KEGG_INTESTINAL_IMMUNE_NETWORK_FOR_IGA_PRODUCTION	REACTOME_PHOSPHORYLATION_OF_CD3_AND_TCR_ZETA_CHAINS	SMID_BREAST_CANCER_NORMAL_LIKE_UP	REACTOME_PD1_SIGNALING		KEGG_ASTHMA	GAURNIER_PSMD4_TARGETS	module_84				REACTOME_GENERATION_OF_SECOND_MESSENGER_MOLECULES		KEGG_VIRAL_MYOCARDITIS				REACTOME_DOWNSTREAM_TCR_SIGNALING	BIOCARTA_CTLA4_PATHWAY		KEGG_ANTIGEN_PROCESSING_AND_PRESENTATION		REACTOME_TCR_SIGNALING	module_64				HELLER_HDAC_TARGETS_DN			BIOCARTA_BLYMPHOCYTE_PATHWAY	KEGG_LEISHMANIA_INFECTION	BIOCARTA_ASBCELL_PATHWAY			BIOCARTA_TCRA_PATHWAY
HLA-DRB1	major histocompatibility complex, class II, DR beta 1	HELLER_SILENCED_BY_METHYLATION_UP	KEGG_ALLOGRAFT_REJECTION		KEGG_GRAFT_VERSUS_HOST_DISEASE	KEGG_TYPE_I_DIABETES_MELLITUS			KEGG_AUTOIMMUNE_THYROID_DISEASE	REACTOME_COSTIMULATION_BY_THE_CD28_FAMILY			REACTOME_TRANSLOCATION_OF_ZAP70_TO_IMMUNOLOGICAL_SYNAPSE	KEGG_INTESTINAL_IMMUNE_NETWORK_FOR_IGA_PRODUCTION	REACTOME_PHOSPHORYLATION_OF_CD3_AND_TCR_ZETA_CHAINS		REACTOME_PD1_SIGNALING		KEGG_ASTHMA	GAURNIER_PSMD4_TARGETS	module_84				REACTOME_GENERATION_OF_SECOND_MESSENGER_MOLECULES		KEGG_VIRAL_MYOCARDITIS			HELLER_HDAC_TARGETS_SILENCED_BY_METHYLATION_UP	REACTOME_DOWNSTREAM_TCR_SIGNALING	BIOCARTA_CTLA4_PATHWAY		KEGG_ANTIGEN_PROCESSING_AND_PRESENTATION		REACTOME_TCR_SIGNALING								BIOCARTA_BLYMPHOCYTE_PATHWAY	KEGG_LEISHMANIA_INFECTION	BIOCARTA_ASBCELL_PATHWAY			BIOCARTA_TCRA_PATHWAY
CXCL13	chemokine (C-X-C motif) ligand 13 (B-cell chemoattractant)	HELLER_SILENCED_BY_METHYLATION_UP		MCLACHLAN_DENTAL_CARIES_UP			MCLACHLAN_DENTAL_CARIES_DN									SMID_BREAST_CANCER_NORMAL_LIKE_UP				GAURNIER_PSMD4_TARGETS													KEGG_CYTOKINE_CYTOKINE_RECEPTOR_INTERACTION				module_64
IL13RA1	interleukin 13 receptor, alpha 1	HELLER_SILENCED_BY_METHYLATION_UP		MCLACHLAN_DENTAL_CARIES_UP			MCLACHLAN_DENTAL_CARIES_DN															ODONNELL_TFRC_TARGETS_UP				WANG_SMARCE1_TARGETS_UP		CTTTGT_V$LEF1_Q2		HELLER_HDAC_TARGETS_SILENCED_BY_METHYLATION_UP			KEGG_CYTOKINE_CYTOKINE_RECEPTOR_INTERACTION							module_5			RUTELLA_RESPONSE_TO_CSF2RB_AND_IL4_UP
SOCS3	suppressor of cytokine signaling 3	HELLER_SILENCED_BY_METHYLATION_UP		MCLACHLAN_DENTAL_CARIES_UP			MCLACHLAN_DENTAL_CARIES_DN																TONKS_TARGETS_OF_RUNX1_RUNX1T1_FUSION_ERYTHROCYTE_UP															JAK_STAT_CASCADE	ENZYME_INHIBITOR_ACTIVITY	module_5
C3ORF14	chromosome 3 open reading frame 14	HELLER_SILENCED_BY_METHYLATION_UP						GRAHAM_CML_QUIESCENT_VS_NORMAL_DIVIDING_DN										GRAHAM_CML_DIVIDING_VS_NORMAL_DIVIDING_DN												HELLER_HDAC_TARGETS_SILENCED_BY_METHYLATION_UP												RUTELLA_RESPONSE_TO_HGF_UP	RUTELLA_RESPONSE_TO_CSF2RB_AND_IL4_UP
LAMP3	lysosomal-associated membrane protein 3	HELLER_SILENCED_BY_METHYLATION_UP									SMID_BREAST_CANCER_LUMINAL_B_DN					SMID_BREAST_CANCER_NORMAL_LIKE_UP					module_84								CONCANNON_APOPTOSIS_BY_EPOXOMICIN_UP	HELLER_HDAC_TARGETS_SILENCED_BY_METHYLATION_UP										module_5		RUTELLA_RESPONSE_TO_HGF_UP	RUTELLA_RESPONSE_TO_CSF2RB_AND_IL4_UP
HSPA1A	heat shock 70kDa protein 1A	HELLER_SILENCED_BY_METHYLATION_UP																			module_84								CONCANNON_APOPTOSIS_BY_EPOXOMICIN_UP	HELLER_HDAC_TARGETS_SILENCED_BY_METHYLATION_UP				KEGG_ANTIGEN_PROCESSING_AND_PRESENTATION							HELLER_HDAC_TARGETS_DN
AKAP12	A kinase (PRKA) anchor protein (gravin) 12	HELLER_SILENCED_BY_METHYLATION_UP																				ODONNELL_TFRC_TARGETS_UP						CTTTGT_V$LEF1_Q2		HELLER_HDAC_TARGETS_SILENCED_BY_METHYLATION_UP							module_64
SLAMF7	SLAM family member 7	HELLER_SILENCED_BY_METHYLATION_UP																																								RUTELLA_RESPONSE_TO_HGF_UP	RUTELLA_RESPONSE_TO_CSF2RB_AND_IL4_UP
GZMB	granzyme B (granzyme 2, cytotoxic T-lymphocyte-associated serine esterase 1)		KEGG_ALLOGRAFT_REJECTION	MCLACHLAN_DENTAL_CARIES_UP	KEGG_GRAFT_VERSUS_HOST_DISEASE	KEGG_TYPE_I_DIABETES_MELLITUS	MCLACHLAN_DENTAL_CARIES_DN	GRAHAM_CML_QUIESCENT_VS_NORMAL_DIVIDING_DN	KEGG_AUTOIMMUNE_THYROID_DISEASE		SMID_BREAST_CANCER_LUMINAL_B_DN					SMID_BREAST_CANCER_NORMAL_LIKE_UP		GRAHAM_CML_DIVIDING_VS_NORMAL_DIVIDING_DN			module_84
CD80	CD80 molecule		KEGG_ALLOGRAFT_REJECTION		KEGG_GRAFT_VERSUS_HOST_DISEASE	KEGG_TYPE_I_DIABETES_MELLITUS			KEGG_AUTOIMMUNE_THYROID_DISEASE	REACTOME_COSTIMULATION_BY_THE_CD28_FAMILY				KEGG_INTESTINAL_IMMUNE_NETWORK_FOR_IGA_PRODUCTION													KEGG_VIRAL_MYOCARDITIS					BIOCARTA_CTLA4_PATHWAY										RUTELLA_RESPONSE_TO_HGF_UP	RUTELLA_RESPONSE_TO_CSF2RB_AND_IL4_UP	BIOCARTA_BLYMPHOCYTE_PATHWAY		BIOCARTA_ASBCELL_PATHWAY
LYN	v-yes-1 Yamaguchi sarcoma viral related oncogene homolog			MCLACHLAN_DENTAL_CARIES_UP			MCLACHLAN_DENTAL_CARIES_DN			REACTOME_COSTIMULATION_BY_THE_CD28_FAMILY	SMID_BREAST_CANCER_LUMINAL_B_DN	SCHUETZ_BREAST_CANCER_DUCTAL_INVASIVE_UP				SMID_BREAST_CANCER_NORMAL_LIKE_UP					module_84																	JAK_STAT_CASCADE		module_5
C10ORF10	chromosome 10 open reading frame 10			MCLACHLAN_DENTAL_CARIES_UP			MCLACHLAN_DENTAL_CARIES_DN				SMID_BREAST_CANCER_LUMINAL_B_DN					SMID_BREAST_CANCER_NORMAL_LIKE_UP						ODONNELL_TFRC_TARGETS_UP																		module_5
POU2AF1	POU domain, class 2, associating factor 1			MCLACHLAN_DENTAL_CARIES_UP			MCLACHLAN_DENTAL_CARIES_DN				SMID_BREAST_CANCER_LUMINAL_B_DN					SMID_BREAST_CANCER_NORMAL_LIKE_UP																									HELLER_HDAC_TARGETS_DN
SERPINA1	serpin peptidase inhibitor, clade A (alpha-1 antiproteinase, antitrypsin), member 1			MCLACHLAN_DENTAL_CARIES_UP			MCLACHLAN_DENTAL_CARIES_DN														module_84	ODONNELL_TFRC_TARGETS_UP	TONKS_TARGETS_OF_RUNX1_RUNX1T1_FUSION_ERYTHROCYTE_UP																	module_5
TRA@	T cell receptor alpha locus									REACTOME_COSTIMULATION_BY_THE_CD28_FAMILY			REACTOME_TRANSLOCATION_OF_ZAP70_TO_IMMUNOLOGICAL_SYNAPSE		REACTOME_PHOSPHORYLATION_OF_CD3_AND_TCR_ZETA_CHAINS	SMID_BREAST_CANCER_NORMAL_LIKE_UP	REACTOME_PD1_SIGNALING				module_84				REACTOME_GENERATION_OF_SECOND_MESSENGER_MOLECULES						REACTOME_DOWNSTREAM_TCR_SIGNALING	BIOCARTA_CTLA4_PATHWAY				REACTOME_TCR_SIGNALING													BIOCARTA_TCRA_PATHWAY
SERPINH1	serpin peptidase inhibitor, clade H (heat shock protein 47), member 1, (collagen binding protein 1)										SMID_BREAST_CANCER_LUMINAL_B_DN	SCHUETZ_BREAST_CANCER_DUCTAL_INVASIVE_UP																	CONCANNON_APOPTOSIS_BY_EPOXOMICIN_UP						AACTTT_UNKNOWN				ENZYME_INHIBITOR_ACTIVITY		HELLER_HDAC_TARGETS_DN
NKG7	natural killer cell group 7 sequence										SMID_BREAST_CANCER_LUMINAL_B_DN					SMID_BREAST_CANCER_NORMAL_LIKE_UP					module_84																module_64			module_5		RUTELLA_RESPONSE_TO_HGF_UP
HOXA9	homeobox A9										SMID_BREAST_CANCER_LUMINAL_B_DN					SMID_BREAST_CANCER_NORMAL_LIKE_UP							TONKS_TARGETS_OF_RUNX1_RUNX1T1_FUSION_ERYTHROCYTE_UP	RICKMAN_HEAD_AND_NECK_CANCER_C				CTTTGT_V$LEF1_Q2																			ATCMNTCCGY_UNKNOWN
TNFRSF21	tumor necrosis factor receptor superfamily, member 21										SMID_BREAST_CANCER_LUMINAL_B_DN												TONKS_TARGETS_OF_RUNX1_RUNX1T1_FUSION_ERYTHROCYTE_UP					CTTTGT_V$LEF1_Q2					KEGG_CYTOKINE_CYTOKINE_RECEPTOR_INTERACTION		AACTTT_UNKNOWN		module_64
APP	amyloid beta (A4) precursor protein (peptidase nexin-II, Alzheimer disease)										SMID_BREAST_CANCER_LUMINAL_B_DN												TONKS_TARGETS_OF_RUNX1_RUNX1T1_FUSION_ERYTHROCYTE_UP					CTTTGT_V$LEF1_Q2							AACTTT_UNKNOWN				ENZYME_INHIBITOR_ACTIVITY									V$PXR_Q2
IL12RB2	interleukin 12 receptor, beta 2										SMID_BREAST_CANCER_LUMINAL_B_DN													RICKMAN_HEAD_AND_NECK_CANCER_C									KEGG_CYTOKINE_CYTOKINE_RECEPTOR_INTERACTION
SFN	stratifin										SMID_BREAST_CANCER_LUMINAL_B_DN																	CTTTGT_V$LEF1_Q2											ENZYME_INHIBITOR_ACTIVITY
IL1R1	interleukin 1 receptor, type I											SCHUETZ_BREAST_CANCER_DUCTAL_INVASIVE_UP				SMID_BREAST_CANCER_NORMAL_LIKE_UP					module_84					WANG_SMARCE1_TARGETS_UP							KEGG_CYTOKINE_CYTOKINE_RECEPTOR_INTERACTION				module_64			module_5		RUTELLA_RESPONSE_TO_HGF_UP	RUTELLA_RESPONSE_TO_CSF2RB_AND_IL4_UP
TUBB6	tubulin, beta 6											SCHUETZ_BREAST_CANCER_DUCTAL_INVASIVE_UP											TONKS_TARGETS_OF_RUNX1_RUNX1T1_FUSION_ERYTHROCYTE_UP							HELLER_HDAC_TARGETS_SILENCED_BY_METHYLATION_UP
F2R	coagulation factor II (thrombin) receptor											SCHUETZ_BREAST_CANCER_DUCTAL_INVASIVE_UP														WANG_SMARCE1_TARGETS_UP		CTTTGT_V$LEF1_Q2										JAK_STAT_CASCADE
SULF1	sulfatase 1											SCHUETZ_BREAST_CANCER_DUCTAL_INVASIVE_UP														WANG_SMARCE1_TARGETS_UP															HELLER_HDAC_TARGETS_DN
PALLD	palladin, cytoskeletal associated protein											SCHUETZ_BREAST_CANCER_DUCTAL_INVASIVE_UP																	CONCANNON_APOPTOSIS_BY_EPOXOMICIN_UP
TM6SF1	transmembrane 6 superfamily member 1											SCHUETZ_BREAST_CANCER_DUCTAL_INVASIVE_UP																														RUTELLA_RESPONSE_TO_HGF_UP
C13ORF18	chromosome 13 open reading frame 18															SMID_BREAST_CANCER_NORMAL_LIKE_UP					module_84		TONKS_TARGETS_OF_RUNX1_RUNX1T1_FUSION_ERYTHROCYTE_UP																		HELLER_HDAC_TARGETS_DN
RRAD	Ras-related associated with diabetes																					ODONNELL_TFRC_TARGETS_UP		RICKMAN_HEAD_AND_NECK_CANCER_C					CONCANNON_APOPTOSIS_BY_EPOXOMICIN_UP	HELLER_HDAC_TARGETS_SILENCED_BY_METHYLATION_UP
ZBED2	zinc finger, BED-type containing 2																					ODONNELL_TFRC_TARGETS_UP		RICKMAN_HEAD_AND_NECK_CANCER_C
RTKN	rhotekin																					ODONNELL_TFRC_TARGETS_UP						CTTTGT_V$LEF1_Q2											ENZYME_INHIBITOR_ACTIVITY
SIX1	sine oculis homeobox homolog 1 (Drosophila)																					ODONNELL_TFRC_TARGETS_UP						CTTTGT_V$LEF1_Q2																				V$PXR_Q2
PAK7	p21(CDKN1A)-activated kinase 7																					ODONNELL_TFRC_TARGETS_UP						CTTTGT_V$LEF1_Q2
SCARA5	scavenger receptor class A, member 5 (putative)																					ODONNELL_TFRC_TARGETS_UP
CYP19A1	cytochrome P450, family 19, subfamily A, polypeptide 1																					ODONNELL_TFRC_TARGETS_UP
PLAT	plasminogen activator, tissue																						TONKS_TARGETS_OF_RUNX1_RUNX1T1_FUSION_ERYTHROCYTE_UP			WANG_SMARCE1_TARGETS_UP			CONCANNON_APOPTOSIS_BY_EPOXOMICIN_UP																			V$PXR_Q2
PTHLH	parathyroid hormone-like hormone																							RICKMAN_HEAD_AND_NECK_CANCER_C											AACTTT_UNKNOWN
MGST1	microsomal glutathione S-transferase 1																							RICKMAN_HEAD_AND_NECK_CANCER_C											AACTTT_UNKNOWN
GHR	growth hormone receptor																									WANG_SMARCE1_TARGETS_UP							KEGG_CYTOKINE_CYTOKINE_RECEPTOR_INTERACTION		AACTTT_UNKNOWN		module_64
SOCS2	suppressor of cytokine signaling 2																									WANG_SMARCE1_TARGETS_UP									AACTTT_UNKNOWN			JAK_STAT_CASCADE										V$PXR_Q2
ATP9A	ATPase, Class II, type 9A																									WANG_SMARCE1_TARGETS_UP
DTNA	dystrobrevin, alpha																											CTTTGT_V$LEF1_Q2	CONCANNON_APOPTOSIS_BY_EPOXOMICIN_UP						AACTTT_UNKNOWN
EFNA5	ephrin-A5																											CTTTGT_V$LEF1_Q2							AACTTT_UNKNOWN		module_64
TCF12	transcription factor 12 (HTF4, helix-loop-helix transcription factors 4)																											CTTTGT_V$LEF1_Q2							AACTTT_UNKNOWN												ATCMNTCCGY_UNKNOWN
SIX3	sine oculis homeobox homolog 3 (Drosophila)																											CTTTGT_V$LEF1_Q2							AACTTT_UNKNOWN
PTGFRN	prostaglandin F2 receptor negative regulator																											CTTTGT_V$LEF1_Q2							AACTTT_UNKNOWN
ELAVL2	ELAV (embryonic lethal, abnormal vision, Drosophila)-like 2 (Hu antigen B)																											CTTTGT_V$LEF1_Q2							AACTTT_UNKNOWN
PPP2R2B	protein phosphatase 2 (formerly 2A), regulatory subunit B (PR 52), beta isoform																											CTTTGT_V$LEF1_Q2							AACTTT_UNKNOWN
SETBP1	SET binding protein 1																											CTTTGT_V$LEF1_Q2													HELLER_HDAC_TARGETS_DN
CYFIP1	cytoplasmic FMR1 interacting protein 1																											CTTTGT_V$LEF1_Q2
HS6ST2	heparan sulfate 6-O-sulfotransferase 2																											CTTTGT_V$LEF1_Q2
FSTL5	follistatin-like 5																											CTTTGT_V$LEF1_Q2
MDM2	Mdm2, transformed 3T3 cell double minute 2, p53 binding protein (mouse)																												CONCANNON_APOPTOSIS_BY_EPOXOMICIN_UP
DYNC1H1	dynein, cytoplasmic 1, heavy chain 1																												CONCANNON_APOPTOSIS_BY_EPOXOMICIN_UP
EHHADH	enoyl-Coenzyme A, hydratase/3-hydroxyacyl Coenzyme A dehydrogenase																													HELLER_HDAC_TARGETS_SILENCED_BY_METHYLATION_UP
CCL17	chemokine (C-C motif) ligand 17																																KEGG_CYTOKINE_CYTOKINE_RECEPTOR_INTERACTION				module_64					RUTELLA_RESPONSE_TO_HGF_UP	RUTELLA_RESPONSE_TO_CSF2RB_AND_IL4_UP
IL17A	interleukin 17A																																KEGG_CYTOKINE_CYTOKINE_RECEPTOR_INTERACTION				module_64
IL22	interleukin 22																																KEGG_CYTOKINE_CYTOKINE_RECEPTOR_INTERACTION
PKIG	protein kinase (cAMP-dependent, catalytic) inhibitor gamma																																		AACTTT_UNKNOWN				ENZYME_INHIBITOR_ACTIVITY
HEBP1	heme binding protein 1																																		AACTTT_UNKNOWN													V$PXR_Q2
COL25A1	collagen, type XXV, alpha 1																																		AACTTT_UNKNOWN
APBB2	amyloid beta (A4) precursor protein-binding, family B, member 2 (Fe65-like)																																		AACTTT_UNKNOWN
NPAS3	neuronal PAS domain protein 3																																		AACTTT_UNKNOWN
DGKI	diacylglycerol kinase, iota																																		AACTTT_UNKNOWN
ROR2	receptor tyrosine kinase-like orphan receptor 2																																				module_64
TMPRSS3	transmembrane protease, serine 3																																								HELLER_HDAC_TARGETS_DN
DFNA5	deafness, autosomal dominant 5																																									RUTELLA_RESPONSE_TO_HGF_UP	RUTELLA_RESPONSE_TO_CSF2RB_AND_IL4_UP
IL4I1	interleukin 4 induced 1																																														ATCMNTCCGY_UNKNOWN
ATF5	activating transcription factor 5																																														ATCMNTCCGY_UNKNOWN
PYGL	phosphorylase, glycogen; liver (Hers disease, glycogen storage disease type VI)																																															V$PXR_Q2
HBE1	hemoglobin, epsilon 1																																															V$PXR_Q2
PPARG	peroxisome proliferative activated receptor, gamma
IL17F	interleukin 17F
DNER	-
GSPT2	G1 to S phase transition 2
PRSS7	protease, serine, 7 (enterokinase)
VNN3	vanin 3
MMP20	matrix metallopeptidase 20 (enamelysin)
SLC37A1	solute carrier family 37 (glycerol-3-phosphate transporter), member 1
SIPA1L2	signal-induced proliferation-associated 1 like 2
GJB2	gap junction protein, beta 2, 26kDa (connexin 26)
SLC26A4	solute carrier family 26, member 4
RORC	RAR-related orphan receptor C
SLC25A27	solute carrier family 25, member 27
ABCA13	ATP-binding cassette, sub-family A (ABC1), member 13
ZNF83	zinc finger protein 83
CTNNA1	catenin (cadherin-associated protein), alpha 1, 102kDa
ODZ4	odz, odd Oz/ten-m homolog 4 (Drosophila)
VHL	von Hippel-Lindau tumor suppressor
CYP7A1	cytochrome P450, family 7, subfamily A, polypeptide 1
NAPSB	napsin B aspartic peptidase pseudogene
DRAP1	DR1-associated protein 1 (negative cofactor 2 alpha)
GALNAC4S-6ST	-
BAIAP2L1	BAI1-associated protein 2-like 1
C11ORF53	chromosome 11 open reading frame 53
RASSF4	Ras association (RalGDS/AF-6) domain family 4
SAMD3	sterile alpha motif domain containing 3
LOC646168	-
LOC613266	-
ISX	intestine-specific homeobox
KBTBD11	kelch repeat and BTB (POZ) domain containing 11
LOC286002	-
LOC339751	-
LOC283432	-
SATL1	spermidine/spermine N1-acetyl transferase-like 1
C11ORF32	chromosome 11 open reading frame 32
C20ORF133	chromosome 20 open reading frame 133
DSCR1L1	Down syndrome critical region gene 1-like 1
FLJ20518	-
FLJ21986	-
KIAA0888	-
KIAA1212	KIAA1212
KM-HN-1	-
LOC283012	-
LOC284262	-
MBOAT5	membrane bound O-acyltransferase domain containing 5
PLEKHC1	pleckstrin homology domain containing, family C (with FERM domain) member 1
RP3-398D13.1	-
[truncated: 2 more columns]

## Sheet: Sheet2
Overlap Results
Collection(s):	C1, C2, C3, C4, C5
# overlaps shown:	50
# genesets in collections:	6769
# genes in comparison (n):	202
# genes in collections (N):	30838
Gene Set Name	# Genes in Gene Set (K)	Description	# Genes in Overlap (k)	k/K	p value
GOZGIT_ESR1_TARGETS_DN	776	Genes down-regulated in TMX2-28 cells (breast cancer) which do not express ESR1 [Gene ID=2099]) compared to the parental MCF7 cells which do.	31	0.0399	7.77e-16
module_46	386	Genes in module_46	18	0.0466	1.06e-10
WALLACE_PROSTATE_CANCER_RACE_UP	318	Genes up-regulated in prostate cancer samples from African-American patients compared to those from the European-American patients.	16	0.0503	3.99e-10
module_75	391	Genes in module_75	17	0.0435	1.04e-09
CAGGTA_V$AREB6_01	590	Genes with promoter regions [-2kb,2kb] around transcription start site containing the motif CAGGTA which matches annotation for TCF8: transcription factor 8 (represses interleukin 2 expression)	20	0.0339	2.47e-09
GGGAGGRR_V$MAZ_Q6	1738	Genes with promoter regions [-2kb,2kb] around transcription start site containing the motif GGGAGGRR which matches annotation for MAZ: MYC-associated zinc finger protein (purine-binding transcription factor)	34	0.0196	1.03e-08
ONDER_CDH1_TARGETS_2_DN	473	Genes down-regulated in HMLE cells (immortalized nontransformed mammary epithelium) after E-cadhedrin (CDH1) [Gene ID=999] knockdown by RNAi.	17	0.0359	1.75e-08
WU_CELL_MIGRATION	186	Genes associated with migration rate of 40 human bladder cancer cells.	11	0.0591	4.57e-08
HELLER_SILENCED_BY_METHYLATION_UP	249	Genes up-regulated in at least one of three multiple myeloma (MM) cell lines treated with the DNA hypomethylating agent decitabine (5-aza-2'-deoxycytidine) [PubChem=451668].	12	0.0482	1.05e-07
V$AML_Q6	204	Genes with promoter regions [-2kb,2kb] around transcription start site containing the motif NNGKNTGTGGTTWNC which matches annotation for RUNX1: runt-related transcription factor 1 (acute myeloid leukemia 1; aml1 oncogene)	11	0.0539	1.17e-07
SMIRNOV_CIRCULATING_ENDOTHELIOCYTES_IN_CANCER_UP	161	Genes up-regulated in circulating endothelial cells (CEC) from cancer patients compared to those from healthy donors.	10	0.0621	1.2e-07
SMID_BREAST_CANCER_NORMAL_LIKE_UP	493	Genes up-regulated in the normal-like subtype of breast cancer.	16	0.0325	1.87e-07
SIGNAL_TRANSDUCTION	1598	Genes annotated by the GO term GO:0007165. The cascade of processes by which a signal interacts with a receptor, causing a change in the level or activity of a second messenger or other downstream target, and ultimately effecting a change in the functioning of the cell.	30	0.0188	2.06e-07
module_44	319	Genes in module_44	13	0.0408	2.14e-07
module_64	506	Genes in module_64	16	0.0316	2.66e-07
DEURIG_T_CELL_PROLYMPHOCYTIC_LEUKEMIA_DN	326	Genes down-regulated in T-PLL cells (T-cell prolymphocytic leukemia) bearing the inv(14)/t(14:14) chromosomal aberration.	13	0.0399	2.74e-07
LEE_DIFFERENTIATING_T_LYMPHOCYTE	141	Genes enriched at every T lymphocyte differentiation stage compared to the early passage fetal thymic stromal cultures (TSC).	9	0.0638	4.12e-07
ZHAN_MULTIPLE_MYELOMA_CD1_UP	44	Top 50 up-regulated genes in cluster CD-1 of multiple myeloma samples with the characteristic expression spike of CCND1 [Gene ID=595].	6	0.1364	4.21e-07
MEMBRANE	1942	Genes annotated by the GO term GO:0016020. Double layer of lipid molecules that encloses all cells, and, in eukaryotes, many organelles; may be a single or double lipid bilayer; also includes associated proteins.	33	0.017	4.57e-07
NUYTTEN_NIPP1_TARGETS_UP	690	Genes up-regulated in PC3 cells (prostate cancer) after knockdown of NIPP1 [Gene ID=5511] by RNAi.	18	0.0261	7.75e-07
TTGTTT_V$FOXO4_01	1549	Genes with promoter regions [-2kb,2kb] around transcription start site containing the motif TTGTTT which matches annotation for MLLT7: myeloid/lymphoid or mixed-lineage leukemia (trithorax homolog, Drosophila); translocated to, 7	28	0.0181	1.15e-06
MCLACHLAN_DENTAL_CARIES_DN	260	Genes down-regulated in pulpal tissue extracted from carious teeth.	11	0.0423	1.3e-06
PLASMA_MEMBRANE	1393	Genes annotated by the GO term GO:0005886. The membrane surrounding a cell that separates the cell from its external environment. It consists of a phospholipid bilayer and associated proteins.	26	0.0187	1.61e-06
BIOCARTA_GRANULOCYTES_PATHWAY	14	Adhesion and Diapedesis of Granulocytes	4	0.2857	1.7e-06
V$CDC5_01	217	Genes with promoter regions [-2kb,2kb] around transcription start site containing the motif GATTTAACATAA which matches annotation for CDC5L: CDC5 cell division cycle 5-like (S. pombe)	10	0.0461	1.86e-06
KIM_WT1_TARGETS_UP	218	Genes up-regulated in UB27 cells (osteosarcoma) at any time point after inducing the expression of a mutant form of WT1 [Gene ID=7490].	10	0.0459	1.94e-06
LINDGREN_BLADDER_CANCER_CLUSTER_2B	389	Genes specifically up-regulated in Cluster IIb of urothelial cell carcinom (UCC) tumors.	13	0.0334	1.98e-06
BIOCARTA_CTL_PATHWAY	15	CTL mediated immune response against target cells	4	0.2667	2.31e-06
GGATTA_V$PITX2_Q2	463	Genes with promoter regions [-2kb,2kb] around transcription start site containing the motif GGATTA which matches annotation for PITX2: paired-like homeodomain transcription factor 2	14	0.0302	2.55e-06
module_84	531	Genes in module_84	15	0.0282	2.56e-06
SENGUPTA_NASOPHARYNGEAL_CARCINOMA_WITH_LMP1_UP	399	Genes up-regulated in nasopharyngeal carcinoma (NPC) positive for LMP1 [Gene ID=9260], a latent gene of Epstein-Barr virus (EBV).	13	0.0326	2.61e-06
DELYS_THYROID_CANCER_UP	400	Genes up-regulated in papillary thyroid carcinoma (PTC) compared to normal tissue.	13	0.0325	2.69e-06
JAATINEN_HEMATOPOIETIC_STEM_CELL_DN	232	Genes up-regulated in CD133+ [Gene ID=8842] cells (hematopoietic stem cells, HSC) compared to the CD133- cells.	10	0.0431	3.38e-06
V$PEA3_Q6	182	Genes with promoter regions [-2kb,2kb] around transcription start site containing the motif ACWTCCK which matches annotation for ETV4: ets variant gene 4 (E1A enhancer binding protein, E1AF)	9	0.0495	3.46e-06
CASORELLI_ACUTE_PROMYELOCYTIC_LEUKEMIA_UP	186	Genes up-regulated in APL (acute promyeolocytic leukemia) blasts expressing PML-RARA fusion [Gene ID=5371, 5914] compared to normal promyeloblasts.	9	0.0484	4.13e-06
CAGGTG_V$E12_Q6	1850	Genes with promoter regions [-2kb,2kb] around transcription start site containing the motif CAGGTG which matches annotation for TCF3: transcription factor 3 (E2A immunoglobulin enhancer binding factors E12/E47)	30	0.0162	4.17e-06
AACTTT_UNKNOWN	1475	Genes with promoter regions [-2kb,2kb] around transcription start site containing motif AACTTT. Motif does not match any known transcription factor	26	0.0176	4.54e-06
ONKEN_UVEAL_MELANOMA_UP	793	Genes up-regulated in uveal melanoma: class 2 vs class 1 tumors.	18	0.0227	5.42e-06
REACTOME_IMMUNOREGULATORY_INTERACTIONS_BETWEEN_A_LYMPHOID_AND_A_NON_LYMPHOID_CELL	106	Genes involved in Immunoregulatory interactions between a Lymphoid and a non-Lymphoid cell	7	0.066	6.57e-06
HINATA_NFKB_TARGETS_KERATINOCYTE_UP	71	Genes up-regulated in primary keratinocytes by expression of p50 (NFKB1) and p65 (RELA) [Gene ID=4790, 5970] components of NFKB.	6	0.0845	7.37e-06
ENK_UV_RESPONSE_EPIDERMIS_DN	515	Genes down-regulated in epidermis after to UVB irradiation.	14	0.0272	8.59e-06
RODRIGUES_THYROID_CARCINOMA_DN	73	Genes down-regulated in poorly differentiated thyroid carcinoma (PDTC) compared to anaplastic thyroid carcinoma (ATC).	6	0.0822	8.67e-06
V$AFP1_Q6	204	Genes with promoter regions [-2kb,2kb] around transcription start site containing the motif ATTAAYTRCAC which matches annotation for ZHX2: zinc fingers and homeoboxes 2	9	0.0441	8.72e-06
MEMBRANE_PART	1633	Genes annotated by the GO term GO:0044425. Any constituent part of a membrane, a double layer of lipid molecules that encloses all cells, and, in eukaryotes, many organelles; may be a single or double lipid bilayer; also includes associated proteins.	27	0.0165	9.4e-06
SMID_BREAST_CANCER_LUMINAL_B_DN	599	Genes down-regulated in the luminal B subtype of breast cancer.	15	0.025	1.08e-05
GTGCAAT,MIR-25,MIR-32,MIR-92,MIR-363,MIR-367	265	Targets of MicroRNA GTGCAAT,MIR-25,MIR-32,MIR-92,MIR-363,MIR-367	10	0.0377	1.09e-05
RODRIGUES_THYROID_CARCINOMA_ANAPLASTIC_DN	526	Genes down-regulated in anaplastic thyroid carcinoma (ATC) compared to normal thyroid tissue.	14	0.0266	1.09e-05
SMID_BREAST_CANCER_BASAL_UP	676	Genes up-regulated in basal subtype of breast cancer samles.	16	0.0237	1.1e-05
ANATOMICAL_STRUCTURE_DEVELOPMENT	1005	Genes annotated by the GO term GO:0048856. The biological process whose specific outcome is the progression of an anatomical structure from an initial condition to its mature state. This process begins with the formation of the structure and ends with the mature structure, whatever form that may be including its natural destruction. An anatomical structure is any biological entity that occupies s…	20	0.0199	1.12e-05
SENESE_HDAC1_TARGETS_UP	457	Genes up-regulated in U2OS cells (osteosarcoma) upon knockdown of HDAC1 [Gene ID=3065] by RNAi.	13	0.0284	1.12e-05
Gene/Gene Set Overlap Matrix
Gene Symbol	Description	GOZGIT_ESR1_TARGETS_DN	module_46	WALLACE_PROSTATE_CANCER_RACE_UP	module_75	CAGGTA_V$AREB6_01	GGGAGGRR_V$MAZ_Q6	ONDER_CDH1_TARGETS_2_DN	WU_CELL_MIGRATION	HELLER_SILENCED_BY_METHYLATION_UP	V$AML_Q6	SMIRNOV_CIRCULATING_ENDOTHELIOCYTES_IN_CANCER_UP	SMID_BREAST_CANCER_NORMAL_LIKE_UP	SIGNAL_TRANSDUCTION	module_44	module_64	DEURIG_T_CELL_PROLYMPHOCYTIC_LEUKEMIA_DN	LEE_DIFFERENTIATING_T_LYMPHOCYTE	ZHAN_MULTIPLE_MYELOMA_CD1_UP	MEMBRANE	NUYTTEN_NIPP1_TARGETS_UP	TTGTTT_V$FOXO4_01	MCLACHLAN_DENTAL_CARIES_DN	PLASMA_MEMBRANE	BIOCARTA_GRANULOCYTES_PATHWAY	V$CDC5_01	KIM_WT1_TARGETS_UP	LINDGREN_BLADDER_CANCER_CLUSTER_2B	BIOCARTA_CTL_PATHWAY	GGATTA_V$PITX2_Q2	module_84	SENGUPTA_NASOPHARYNGEAL_CARCINOMA_WITH_LMP1_UP	DELYS_THYROID_CANCER_UP	JAATINEN_HEMATOPOIETIC_STEM_CELL_DN	V$PEA3_Q6	CASORELLI_ACUTE_PROMYELOCYTIC_LEUKEMIA_UP	CAGGTG_V$E12_Q6	AACTTT_UNKNOWN	ONKEN_UVEAL_MELANOMA_UP	REACTOME_IMMUNOREGULATORY_INTERACTIONS_BETWEEN_A_LYMPHOID_AND_A_NON_LYMPHOID_CELL	HINATA_NFKB_TARGETS_KERATINOCYTE_UP	ENK_UV_RESPONSE_EPIDERMIS_DN	RODRIGUES_THYROID_CARCINOMA_DN	V$AFP1_Q6	MEMBRANE_PART	SMID_BREAST_CANCER_LUMINAL_B_DN	GTGCAAT,MIR-25,MIR-32,MIR-92,MIR-363,MIR-367	RODRIGUES_THYROID_CARCINOMA_ANAPLASTIC_DN	SMID_BREAST_CANCER_BASAL_UP
MX1	myxovirus (influenza virus) resistance 1, interferon-inducible protein p78 (mouse)	GOZGIT_ESR1_TARGETS_DN	module_46	WALLACE_PROSTATE_CANCER_RACE_UP	module_75					HELLER_SILENCED_BY_METHYLATION_UP				SIGNAL_TRANSDUCTION	module_44						NUYTTEN_NIPP1_TARGETS_UP										module_84
SELL	selectin L (lymphocyte adhesion molecule 1)	GOZGIT_ESR1_TARGETS_DN	module_46	WALLACE_PROSTATE_CANCER_RACE_UP	module_75								SMID_BREAST_CANCER_NORMAL_LIKE_UP		module_44	module_64		LEE_DIFFERENTIATING_T_LYMPHOCYTE		MEMBRANE				PLASMA_MEMBRANE	BIOCARTA_GRANULOCYTES_PATHWAY			LINDGREN_BLADDER_CANCER_CLUSTER_2B			module_84				V$PEA3_Q6		CAGGTG_V$E12_Q6			REACTOME_IMMUNOREGULATORY_INTERACTIONS_BETWEEN_A_LYMPHOID_AND_A_NON_LYMPHOID_CELL					MEMBRANE_PART	SMID_BREAST_CANCER_LUMINAL_B_DN
GATA3	GATA binding protein 3	GOZGIT_ESR1_TARGETS_DN	module_46		module_75		GGGAGGRR_V$MAZ_Q6		WU_CELL_MIGRATION	HELLER_SILENCED_BY_METHYLATION_UP								LEE_DIFFERENTIATING_T_LYMPHOCYTE																	V$PEA3_Q6		CAGGTG_V$E12_Q6					ENK_UV_RESPONSE_EPIDERMIS_DN
IFI44L	interferon-induced protein 44-like	GOZGIT_ESR1_TARGETS_DN		WALLACE_PROSTATE_CANCER_RACE_UP						HELLER_SILENCED_BY_METHYLATION_UP					module_44						NUYTTEN_NIPP1_TARGETS_UP										module_84
CCL5	chemokine (C-C motif) ligand 5	GOZGIT_ESR1_TARGETS_DN		WALLACE_PROSTATE_CANCER_RACE_UP									SMID_BREAST_CANCER_NORMAL_LIKE_UP	SIGNAL_TRANSDUCTION			DEURIG_T_CELL_PROLYMPHOCYTIC_LEUKEMIA_DN						MCLACHLAN_DENTAL_CARIES_DN								module_84			JAATINEN_HEMATOPOIETIC_STEM_CELL_DN							HINATA_NFKB_TARGETS_KERATINOCYTE_UP					SMID_BREAST_CANCER_LUMINAL_B_DN			SMID_BREAST_CANCER_BASAL_UP
ITGB8	integrin, beta 8	GOZGIT_ESR1_TARGETS_DN				CAGGTA_V$AREB6_01	GGGAGGRR_V$MAZ_Q6													MEMBRANE		TTGTTT_V$FOXO4_01		PLASMA_MEMBRANE													CAGGTG_V$E12_Q6						RODRIGUES_THYROID_CARCINOMA_DN		MEMBRANE_PART				SMID_BREAST_CANCER_BASAL_UP
SMURF2	SMAD specific E3 ubiquitin protein ligase 2	GOZGIT_ESR1_TARGETS_DN				CAGGTA_V$AREB6_01			WU_CELL_MIGRATION			SMIRNOV_CIRCULATING_ENDOTHELIOCYTES_IN_CANCER_UP									NUYTTEN_NIPP1_TARGETS_UP															CASORELLI_ACUTE_PROMYELOCYTIC_LEUKEMIA_UP	CAGGTG_V$E12_Q6
CD44	CD44 molecule (Indian blood group)	GOZGIT_ESR1_TARGETS_DN					GGGAGGRR_V$MAZ_Q6	ONDER_CDH1_TARGETS_2_DN							module_44						NUYTTEN_NIPP1_TARGETS_UP		MCLACHLAN_DENTAL_CARIES_DN				KIM_WT1_TARGETS_UP						DELYS_THYROID_CANCER_UP			CASORELLI_ACUTE_PROMYELOCYTIC_LEUKEMIA_UP							RODRIGUES_THYROID_CARCINOMA_DN						SMID_BREAST_CANCER_BASAL_UP
SESN3	sestrin 3	GOZGIT_ESR1_TARGETS_DN					GGGAGGRR_V$MAZ_Q6															TTGTTT_V$FOXO4_01				V$CDC5_01						SENGUPTA_NASOPHARYNGEAL_CARCINOMA_WITH_LMP1_UP					CAGGTG_V$E12_Q6	AACTTT_UNKNOWN						V$AFP1_Q6			GTGCAAT,MIR-25,MIR-32,MIR-92,MIR-363,MIR-367
SOX9	SRY (sex determining region Y)-box 9 (campomelic dysplasia, autosomal sex-reversal)	GOZGIT_ESR1_TARGETS_DN						ONDER_CDH1_TARGETS_2_DN	WU_CELL_MIGRATION																		KIM_WT1_TARGETS_UP			GGATTA_V$PITX2_Q2								AACTTT_UNKNOWN											SMID_BREAST_CANCER_BASAL_UP
CSTA	cystatin A (stefin A)	GOZGIT_ESR1_TARGETS_DN						ONDER_CDH1_TARGETS_2_DN		HELLER_SILENCED_BY_METHYLATION_UP									ZHAN_MULTIPLE_MYELOMA_CD1_UP												module_84			JAATINEN_HEMATOPOIETIC_STEM_CELL_DN
ABLIM1	actin binding LIM protein 1	GOZGIT_ESR1_TARGETS_DN						ONDER_CDH1_TARGETS_2_DN					SMID_BREAST_CANCER_NORMAL_LIKE_UP		module_44							TTGTTT_V$FOXO4_01	MCLACHLAN_DENTAL_CARIES_DN			V$CDC5_01									V$PEA3_Q6									V$AFP1_Q6
NRCAM	neuronal cell adhesion molecule	GOZGIT_ESR1_TARGETS_DN						ONDER_CDH1_TARGETS_2_DN																									DELYS_THYROID_CANCER_UP				CAGGTG_V$E12_Q6
RHOBTB3	Rho-related BTB domain containing 3	GOZGIT_ESR1_TARGETS_DN							WU_CELL_MIGRATION																								DELYS_THYROID_CANCER_UP
XIST	X (inactive)-specific transcript	GOZGIT_ESR1_TARGETS_DN								HELLER_SILENCED_BY_METHYLATION_UP													MCLACHLAN_DENTAL_CARIES_DN													CASORELLI_ACUTE_PROMYELOCYTIC_LEUKEMIA_UP
NEK6	NIMA (never in mitosis gene a)-related kinase 6	GOZGIT_ESR1_TARGETS_DN									V$AML_Q6			SIGNAL_TRANSDUCTION												V$CDC5_01		LINDGREN_BLADDER_CANCER_CLUSTER_2B										AACTTT_UNKNOWN
CPE	carboxypeptidase E	GOZGIT_ESR1_TARGETS_DN											SMID_BREAST_CANCER_NORMAL_LIKE_UP		module_44					MEMBRANE				PLASMA_MEMBRANE																								RODRIGUES_THYROID_CARCINOMA_ANAPLASTIC_DN
SYTL2	synaptotagmin-like 2	GOZGIT_ESR1_TARGETS_DN															DEURIG_T_CELL_PROLYMPHOCYTIC_LEUKEMIA_DN			MEMBRANE		TTGTTT_V$FOXO4_01		PLASMA_MEMBRANE						GGATTA_V$PITX2_Q2								AACTTT_UNKNOWN					RODRIGUES_THYROID_CARCINOMA_DN		MEMBRANE_PART
GATA6	GATA binding protein 6	GOZGIT_ESR1_TARGETS_DN																			NUYTTEN_NIPP1_TARGETS_UP	TTGTTT_V$FOXO4_01																									GTGCAAT,MIR-25,MIR-32,MIR-92,MIR-363,MIR-367		SMID_BREAST_CANCER_BASAL_UP
TMEM64	transmembrane protein 64	GOZGIT_ESR1_TARGETS_DN																			NUYTTEN_NIPP1_TARGETS_UP																											RODRIGUES_THYROID_CARCINOMA_ANAPLASTIC_DN
SLITRK6	SLIT and NTRK-like family, member 6	GOZGIT_ESR1_TARGETS_DN																				TTGTTT_V$FOXO4_01										SENGUPTA_NASOPHARYNGEAL_CARCINOMA_WITH_LMP1_UP						AACTTT_UNKNOWN
LASS6	LAG1 homolog, ceramide synthase 6 (S. cerevisiae)	GOZGIT_ESR1_TARGETS_DN																									KIM_WT1_TARGETS_UP												ONKEN_UVEAL_MELANOMA_UP
ZPLD1	zona pellucida-like domain containing 1	GOZGIT_ESR1_TARGETS_DN																														SENGUPTA_NASOPHARYNGEAL_CARCINOMA_WITH_LMP1_UP
AHI1	Abelson helper integration site 1	GOZGIT_ESR1_TARGETS_DN																																			CAGGTG_V$E12_Q6		ONKEN_UVEAL_MELANOMA_UP
FAM46A	family with sequence similarity 46, member A	GOZGIT_ESR1_TARGETS_DN
DOCK8	dedicator of cytokinesis 8	GOZGIT_ESR1_TARGETS_DN
MEG3	maternally expressed 3	GOZGIT_ESR1_TARGETS_DN
ZNF506	zinc finger protein 506	GOZGIT_ESR1_TARGETS_DN
LOC374443	-	GOZGIT_ESR1_TARGETS_DN
GPR137C	G protein-coupled receptor 137C	GOZGIT_ESR1_TARGETS_DN
RP4-662A9.2	-	GOZGIT_ESR1_TARGETS_DN
FYN	FYN oncogene related to SRC, FGR, YES		module_46	WALLACE_PROSTATE_CANCER_RACE_UP	module_75		GGGAGGRR_V$MAZ_Q6		WU_CELL_MIGRATION				SMID_BREAST_CANCER_NORMAL_LIKE_UP	SIGNAL_TRANSDUCTION			DEURIG_T_CELL_PROLYMPHOCYTIC_LEUKEMIA_DN		ZHAN_MULTIPLE_MYELOMA_CD1_UP	MEMBRANE				PLASMA_MEMBRANE		V$CDC5_01		LINDGREN_BLADDER_CANCER_CLUSTER_2B					DELYS_THYROID_CANCER_UP				CAGGTG_V$E12_Q6					ENK_UV_RESPONSE_EPIDERMIS_DN				SMID_BREAST_CANCER_LUMINAL_B_DN
IFITM1	interferon induced transmembrane protein 1 (9-27)		module_46	WALLACE_PROSTATE_CANCER_RACE_UP	module_75					HELLER_SILENCED_BY_METHYLATION_UP				SIGNAL_TRANSDUCTION		module_64	DEURIG_T_CELL_PROLYMPHOCYTIC_LEUKEMIA_DN			MEMBRANE	NUYTTEN_NIPP1_TARGETS_UP			PLASMA_MEMBRANE				LINDGREN_BLADDER_CANCER_CLUSTER_2B											ONKEN_UVEAL_MELANOMA_UP	REACTOME_IMMUNOREGULATORY_INTERACTIONS_BETWEEN_A_LYMPHOID_AND_A_NON_LYMPHOID_CELL
CD3D	CD3d molecule, delta (CD3-TCR complex)		module_46	WALLACE_PROSTATE_CANCER_RACE_UP	module_75								SMID_BREAST_CANCER_NORMAL_LIKE_UP		module_44	module_64	DEURIG_T_CELL_PROLYMPHOCYTIC_LEUKEMIA_DN	LEE_DIFFERENTIATING_T_LYMPHOCYTE											BIOCARTA_CTL_PATHWAY		module_84			JAATINEN_HEMATOPOIETIC_STEM_CELL_DN		CASORELLI_ACUTE_PROMYELOCYTIC_LEUKEMIA_UP				REACTOME_IMMUNOREGULATORY_INTERACTIONS_BETWEEN_A_LYMPHOID_AND_A_NON_LYMPHOID_CELL						SMID_BREAST_CANCER_LUMINAL_B_DN
GEM	GTP binding protein overexpressed in skeletal muscle		module_46		module_75		GGGAGGRR_V$MAZ_Q6						SMID_BREAST_CANCER_NORMAL_LIKE_UP	SIGNAL_TRANSDUCTION							NUYTTEN_NIPP1_TARGETS_UP						KIM_WT1_TARGETS_UP	LINDGREN_BLADDER_CANCER_CLUSTER_2B										AACTTT_UNKNOWN	ONKEN_UVEAL_MELANOMA_UP							SMID_BREAST_CANCER_LUMINAL_B_DN
ARHGDIB	Rho GDP dissociation inhibitor (GDI) beta		module_46		module_75			ONDER_CDH1_TARGETS_2_DN	WU_CELL_MIGRATION					SIGNAL_TRANSDUCTION	module_44			LEE_DIFFERENTIATING_T_LYMPHOCYTE					MCLACHLAN_DENTAL_CARIES_DN								module_84		DELYS_THYROID_CANCER_UP		V$PEA3_Q6						HINATA_NFKB_TARGETS_KERATINOCYTE_UP			V$AFP1_Q6
NCF2	neutrophil cytosolic factor 2 (65kDa, chronic granulomatous disease, autosomal 2)		module_46		module_75			ONDER_CDH1_TARGETS_2_DN		HELLER_SILENCED_BY_METHYLATION_UP		SMIRNOV_CIRCULATING_ENDOTHELIOCYTES_IN_CANCER_UP											MCLACHLAN_DENTAL_CARIES_DN								module_84		DELYS_THYROID_CANCER_UP	JAATINEN_HEMATOPOIETIC_STEM_CELL_DN	V$PEA3_Q6
IL8	interleukin 8		module_46		module_75			ONDER_CDH1_TARGETS_2_DN				SMIRNOV_CIRCULATING_ENDOTHELIOCYTES_IN_CANCER_UP		SIGNAL_TRANSDUCTION		module_64					NUYTTEN_NIPP1_TARGETS_UP		MCLACHLAN_DENTAL_CARIES_DN		BIOCARTA_GRANULOCYTES_PATHWAY		KIM_WT1_TARGETS_UP				module_84	SENGUPTA_NASOPHARYNGEAL_CARCINOMA_WITH_LMP1_UP	DELYS_THYROID_CANCER_UP								HINATA_NFKB_TARGETS_KERATINOCYTE_UP					SMID_BREAST_CANCER_LUMINAL_B_DN			SMID_BREAST_CANCER_BASAL_UP
PPBP	pro-platelet basic protein (chemokine (C-X-C motif) ligand 7)		module_46		module_75							SMIRNOV_CIRCULATING_ENDOTHELIOCYTES_IN_CANCER_UP				module_64	DEURIG_T_CELL_PROLYMPHOCYTIC_LEUKEMIA_DN														module_84			JAATINEN_HEMATOPOIETIC_STEM_CELL_DN
CD3G	CD3g molecule, gamma (CD3-TCR complex)		module_46		module_75								SMID_BREAST_CANCER_NORMAL_LIKE_UP	SIGNAL_TRANSDUCTION		module_64		LEE_DIFFERENTIATING_T_LYMPHOCYTE											BIOCARTA_CTL_PATHWAY											REACTOME_IMMUNOREGULATORY_INTERACTIONS_BETWEEN_A_LYMPHOID_AND_A_NON_LYMPHOID_CELL						SMID_BREAST_CANCER_LUMINAL_B_DN
FASLG	Fas ligand (TNF superfamily, member 6)		module_46		module_75									SIGNAL_TRANSDUCTION		module_64				MEMBRANE				PLASMA_MEMBRANE					BIOCARTA_CTL_PATHWAY																MEMBRANE_PART		GTGCAAT,MIR-25,MIR-32,MIR-92,MIR-363,MIR-367
LY6E	lymphocyte antigen 6 complex, locus E		module_46		module_75									SIGNAL_TRANSDUCTION		module_64				MEMBRANE				PLASMA_MEMBRANE									DELYS_THYROID_CANCER_UP						ONKEN_UVEAL_MELANOMA_UP						MEMBRANE_PART
SKAP1	src kinase associated phosphoprotein 1		module_46		module_75									SIGNAL_TRANSDUCTION		module_64
C5	complement component 5		module_46		module_75									SIGNAL_TRANSDUCTION											BIOCARTA_GRANULOCYTES_PATHWAY
CRIP1	cysteine-rich protein 1 (intestinal)		module_46		module_75										module_44													LINDGREN_BLADDER_CANCER_CLUSTER_2B														ENK_UV_RESPONSE_EPIDERMIS_DN
ENTPD1	ectonucleoside triphosphate diphosphohydrolase 1		module_46				GGGAGGRR_V$MAZ_Q6													MEMBRANE		TTGTTT_V$FOXO4_01		PLASMA_MEMBRANE				LINDGREN_BLADDER_CANCER_CLUSTER_2B					DELYS_THYROID_CANCER_UP												MEMBRANE_PART
NR4A3	nuclear receptor subfamily 4, group A, member 3			WALLACE_PROSTATE_CANCER_RACE_UP			GGGAGGRR_V$MAZ_Q6			HELLER_SILENCED_BY_METHYLATION_UP												TTGTTT_V$FOXO4_01															CAGGTG_V$E12_Q6	AACTTT_UNKNOWN									GTGCAAT,MIR-25,MIR-32,MIR-92,MIR-363,MIR-367
PI15	peptidase inhibitor 15			WALLACE_PROSTATE_CANCER_RACE_UP			GGGAGGRR_V$MAZ_Q6				V$AML_Q6
POU2AF1	POU domain, class 2, associating factor 1			WALLACE_PROSTATE_CANCER_RACE_UP			GGGAGGRR_V$MAZ_Q6						SMID_BREAST_CANCER_NORMAL_LIKE_UP										MCLACHLAN_DENTAL_CARIES_DN												V$PEA3_Q6		CAGGTG_V$E12_Q6									SMID_BREAST_CANCER_LUMINAL_B_DN
ADAMDEC1	ADAM-like, decysin 1			WALLACE_PROSTATE_CANCER_RACE_UP						HELLER_SILENCED_BY_METHYLATION_UP						module_64							MCLACHLAN_DENTAL_CARIES_DN																ONKEN_UVEAL_MELANOMA_UP							SMID_BREAST_CANCER_LUMINAL_B_DN
DUSP2	dual specificity phosphatase 2			WALLACE_PROSTATE_CANCER_RACE_UP							V$AML_Q6			SIGNAL_TRANSDUCTION	module_44	module_64																										ENK_UV_RESPONSE_EPIDERMIS_DN
IGKC	immunoglobulin kappa constant			WALLACE_PROSTATE_CANCER_RACE_UP									SMID_BREAST_CANCER_NORMAL_LIKE_UP		module_44								MCLACHLAN_DENTAL_CARIES_DN								module_84					CASORELLI_ACUTE_PROMYELOCYTIC_LEUKEMIA_UP				REACTOME_IMMUNOREGULATORY_INTERACTIONS_BETWEEN_A_LYMPHOID_AND_A_NON_LYMPHOID_CELL						SMID_BREAST_CANCER_LUMINAL_B_DN			SMID_BREAST_CANCER_BASAL_UP
ITGAL	integrin, alpha L (antigen CD11A (p180), lymphocyte function-associated antigen 1; alpha polypeptide)			WALLACE_PROSTATE_CANCER_RACE_UP									SMID_BREAST_CANCER_NORMAL_LIKE_UP			module_64		LEE_DIFFERENTIATING_T_LYMPHOCYTE	ZHAN_MULTIPLE_MYELOMA_CD1_UP						BIOCARTA_GRANULOCYTES_PATHWAY			LINDGREN_BLADDER_CANCER_CLUSTER_2B	BIOCARTA_CTL_PATHWAY		module_84									REACTOME_IMMUNOREGULATORY_INTERACTIONS_BETWEEN_A_LYMPHOID_AND_A_NON_LYMPHOID_CELL
PVRIG	poliovirus receptor related immunoglobulin domain containing			WALLACE_PROSTATE_CANCER_RACE_UP									SMID_BREAST_CANCER_NORMAL_LIKE_UP					LEE_DIFFERENTIATING_T_LYMPHOCYTE																JAATINEN_HEMATOPOIETIC_STEM_CELL_DN												SMID_BREAST_CANCER_LUMINAL_B_DN
CECR1	cat eye syndrome chromosome region, candidate 1			WALLACE_PROSTATE_CANCER_RACE_UP														LEE_DIFFERENTIATING_T_LYMPHOCYTE																		CASORELLI_ACUTE_PROMYELOCYTIC_LEUKEMIA_UP
BMP7	bone morphogenetic protein 7 (osteogenic protein 1)					CAGGTA_V$AREB6_01	GGGAGGRR_V$MAZ_Q6				V$AML_Q6																										CAGGTG_V$E12_Q6
DLG2	discs, large homolog 2, chapsyn-110 (Drosophila)					CAGGTA_V$AREB6_01	GGGAGGRR_V$MAZ_Q6													MEMBRANE		TTGTTT_V$FOXO4_01		PLASMA_MEMBRANE		V$CDC5_01											CAGGTG_V$E12_Q6	AACTTT_UNKNOWN
PRDM13	PR domain containing 13					CAGGTA_V$AREB6_01	GGGAGGRR_V$MAZ_Q6															TTGTTT_V$FOXO4_01				V$CDC5_01				GGATTA_V$PITX2_Q2								AACTTT_UNKNOWN						V$AFP1_Q6			GTGCAAT,MIR-25,MIR-32,MIR-92,MIR-363,MIR-367		SMID_BREAST_CANCER_BASAL_UP
LRFN5	leucine rich repeat and fibronectin type III domain containing 5					CAGGTA_V$AREB6_01	GGGAGGRR_V$MAZ_Q6															TTGTTT_V$FOXO4_01				V$CDC5_01											CAGGTG_V$E12_Q6							V$AFP1_Q6
PROX1	prospero-related homeobox 1					CAGGTA_V$AREB6_01	GGGAGGRR_V$MAZ_Q6															TTGTTT_V$FOXO4_01															CAGGTG_V$E12_Q6	AACTTT_UNKNOWN						V$AFP1_Q6
AICDA	activation-induced cytidine deaminase					CAGGTA_V$AREB6_01	GGGAGGRR_V$MAZ_Q6																			V$CDC5_01
EVC2	Ellis van Creveld syndrome 2 (limbin)					CAGGTA_V$AREB6_01	GGGAGGRR_V$MAZ_Q6																															AACTTT_UNKNOWN
ASCL1	achaete-scute complex-like 1 (Drosophila)					CAGGTA_V$AREB6_01	GGGAGGRR_V$MAZ_Q6
KCNK1	potassium channel, subfamily K, member 1					CAGGTA_V$AREB6_01		ONDER_CDH1_TARGETS_2_DN	WU_CELL_MIGRATION							module_64				MEMBRANE				PLASMA_MEMBRANE			KIM_WT1_TARGETS_UP						DELYS_THYROID_CANCER_UP				CAGGTG_V$E12_Q6					ENK_UV_RESPONSE_EPIDERMIS_DN			MEMBRANE_PART
PLAGL1	pleiomorphic adenoma gene-like 1					CAGGTA_V$AREB6_01			WU_CELL_MIGRATION																											CASORELLI_ACUTE_PROMYELOCYTIC_LEUKEMIA_UP		AACTTT_UNKNOWN				ENK_UV_RESPONSE_EPIDERMIS_DN				SMID_BREAST_CANCER_LUMINAL_B_DN			SMID_BREAST_CANCER_BASAL_UP
GABRA6	gamma-aminobutyric acid (GABA) A receptor, alpha 6					CAGGTA_V$AREB6_01					V$AML_Q6			SIGNAL_TRANSDUCTION						MEMBRANE				PLASMA_MEMBRANE																					MEMBRANE_PART
PBX1	pre-B-cell leukemia transcription factor 1					CAGGTA_V$AREB6_01					V$AML_Q6											TTGTTT_V$FOXO4_01				V$CDC5_01				GGATTA_V$PITX2_Q2								AACTTT_UNKNOWN										RODRIGUES_THYROID_CARCINOMA_ANAPLASTIC_DN
BTG4	B-cell translocation gene 4					CAGGTA_V$AREB6_01					V$AML_Q6											TTGTTT_V$FOXO4_01																						V$AFP1_Q6
MAP3K5	mitogen-activated protein kinase kinase kinase 5					CAGGTA_V$AREB6_01								SIGNAL_TRANSDUCTION			DEURIG_T_CELL_PROLYMPHOCYTIC_LEUKEMIA_DN													GGATTA_V$PITX2_Q2			DELYS_THYROID_CANCER_UP				CAGGTG_V$E12_Q6
CRTAM	cytotoxic and regulatory T cell molecule					CAGGTA_V$AREB6_01											DEURIG_T_CELL_PROLYMPHOCYTIC_LEUKEMIA_DN			MEMBRANE				PLASMA_MEMBRANE				LINDGREN_BLADDER_CANCER_CLUSTER_2B												REACTOME_IMMUNOREGULATORY_INTERACTIONS_BETWEEN_A_LYMPHOID_AND_A_NON_LYMPHOID_CELL
MBD5	methyl-CpG binding domain protein 5					CAGGTA_V$AREB6_01																TTGTTT_V$FOXO4_01																AACTTT_UNKNOWN
OXR1	oxidation resistance 1					CAGGTA_V$AREB6_01																										SENGUPTA_NASOPHARYNGEAL_CARCINOMA_WITH_LMP1_UP					CAGGTG_V$E12_Q6	AACTTT_UNKNOWN	ONKEN_UVEAL_MELANOMA_UP
ACSL5	acyl-CoA synthetase long-chain family member 5					CAGGTA_V$AREB6_01																													V$PEA3_Q6
S100A4	S100 calcium binding protein A4						GGGAGGRR_V$MAZ_Q6		WU_CELL_MIGRATION	HELLER_SILENCED_BY_METHYLATION_UP					module_44																module_84		DELYS_THYROID_CANCER_UP									ENK_UV_RESPONSE_EPIDERMIS_DN							SMID_BREAST_CANCER_BASAL_UP
WNT5A	wingless-type MMTV integration site family, member 5A						GGGAGGRR_V$MAZ_Q6		WU_CELL_MIGRATION			SMIRNOV_CIRCULATING_ENDOTHELIOCYTES_IN_CANCER_UP		SIGNAL_TRANSDUCTION								TTGTTT_V$FOXO4_01																			HINATA_NFKB_TARGETS_KERATINOCYTE_UP
TRIB1	tribbles homolog 1 (Drosophila)						GGGAGGRR_V$MAZ_Q6				V$AML_Q6											TTGTTT_V$FOXO4_01					KIM_WT1_TARGETS_UP			GGATTA_V$PITX2_Q2						CASORELLI_ACUTE_PROMYELOCYTIC_LEUKEMIA_UP	CAGGTG_V$E12_Q6	AACTTT_UNKNOWN	ONKEN_UVEAL_MELANOMA_UP			ENK_UV_RESPONSE_EPIDERMIS_DN						RODRIGUES_THYROID_CARCINOMA_ANAPLASTIC_DN
NAP1L2	nucleosome assembly protein 1-like 2						GGGAGGRR_V$MAZ_Q6						SMID_BREAST_CANCER_NORMAL_LIKE_UP				DEURIG_T_CELL_PROLYMPHOCYTIC_LEUKEMIA_DN				NUYTTEN_NIPP1_TARGETS_UP
DDR2	discoidin domain receptor family, member 2						GGGAGGRR_V$MAZ_Q6							SIGNAL_TRANSDUCTION		module_64				MEMBRANE				PLASMA_MEMBRANE				LINDGREN_BLADDER_CANCER_CLUSTER_2B		GGATTA_V$PITX2_Q2								AACTTT_UNKNOWN							MEMBRANE_PART
ASB2	ankyrin repeat and SOCS box-containing 2						GGGAGGRR_V$MAZ_Q6												ZHAN_MULTIPLE_MYELOMA_CD1_UP											GGATTA_V$PITX2_Q2							CAGGTG_V$E12_Q6
NLGN1	neuroligin 1						GGGAGGRR_V$MAZ_Q6													MEMBRANE				PLASMA_MEMBRANE														AACTTT_UNKNOWN							MEMBRANE_PART
SMARCA2	SWI/SNF related, matrix associated, actin dependent regulator of chromatin, subfamily a, member 2						GGGAGGRR_V$MAZ_Q6															TTGTTT_V$FOXO4_01				V$CDC5_01				GGATTA_V$PITX2_Q2							CAGGTG_V$E12_Q6	AACTTT_UNKNOWN										RODRIGUES_THYROID_CARCINOMA_ANAPLASTIC_DN
ELOVL4	elongation of very long chain fatty acids (FEN1/Elo2, SUR4/Elo3, yeast)-like 4						GGGAGGRR_V$MAZ_Q6															TTGTTT_V$FOXO4_01																AACTTT_UNKNOWN									GTGCAAT,MIR-25,MIR-32,MIR-92,MIR-363,MIR-367		SMID_BREAST_CANCER_BASAL_UP
SMARCA4	SWI/SNF related, matrix associated, actin dependent regulator of chromatin, subfamily a, member 4						GGGAGGRR_V$MAZ_Q6															TTGTTT_V$FOXO4_01																	ONKEN_UVEAL_MELANOMA_UP
F5	coagulation factor V (proaccelerin, labile factor)						GGGAGGRR_V$MAZ_Q6																									SENGUPTA_NASOPHARYNGEAL_CARCINOMA_WITH_LMP1_UP		JAATINEN_HEMATOPOIETIC_STEM_CELL_DN
CNTN4	contactin 4						GGGAGGRR_V$MAZ_Q6																														CAGGTG_V$E12_Q6	AACTTT_UNKNOWN									GTGCAAT,MIR-25,MIR-32,MIR-92,MIR-363,MIR-367
ANXA9	annexin A9						GGGAGGRR_V$MAZ_Q6																														CAGGTG_V$E12_Q6					ENK_UV_RESPONSE_EPIDERMIS_DN
NAV2	neuron navigator 2						GGGAGGRR_V$MAZ_Q6																														CAGGTG_V$E12_Q6
SYN2	synapsin II						GGGAGGRR_V$MAZ_Q6																																								GTGCAAT,MIR-25,MIR-32,MIR-92,MIR-363,MIR-367
EVC	Ellis van Creveld syndrome						GGGAGGRR_V$MAZ_Q6
CD9	CD9 molecule							ONDER_CDH1_TARGETS_2_DN				SMIRNOV_CIRCULATING_ENDOTHELIOCYTES_IN_CANCER_UP				module_64																					CAGGTG_V$E12_Q6				HINATA_NFKB_TARGETS_KERATINOCYTE_UP
HS3ST1	heparan sulfate (glucosamine) 3-O-sulfotransferase 1							ONDER_CDH1_TARGETS_2_DN				SMIRNOV_CIRCULATING_ENDOTHELIOCYTES_IN_CANCER_UP								MEMBRANE		TTGTTT_V$FOXO4_01																				ENK_UV_RESPONSE_EPIDERMIS_DN			MEMBRANE_PART				SMID_BREAST_CANCER_BASAL_UP
FGFR3	fibroblast growth factor receptor 3 (achondroplasia, thanatophoric dwarfism)							ONDER_CDH1_TARGETS_2_DN						SIGNAL_TRANSDUCTION						MEMBRANE				PLASMA_MEMBRANE						GGATTA_V$PITX2_Q2															MEMBRANE_PART
MARK1	MAP/microtubule affinity-regulating kinase 1							ONDER_CDH1_TARGETS_2_DN						SIGNAL_TRANSDUCTION								TTGTTT_V$FOXO4_01													V$PEA3_Q6		CAGGTG_V$E12_Q6										GTGCAAT,MIR-25,MIR-32,MIR-92,MIR-363,MIR-367
CORO2A	coronin, actin binding protein, 2A							ONDER_CDH1_TARGETS_2_DN						SIGNAL_TRANSDUCTION																							CAGGTG_V$E12_Q6
GPR125	G protein-coupled receptor 125							ONDER_CDH1_TARGETS_2_DN												MEMBRANE																			ONKEN_UVEAL_MELANOMA_UP						MEMBRANE_PART			RODRIGUES_THYROID_CARCINOMA_ANAPLASTIC_DN
POPDC3	popeye domain containing 3							ONDER_CDH1_TARGETS_2_DN														TTGTTT_V$FOXO4_01										SENGUPTA_NASOPHARYNGEAL_CARCINOMA_WITH_LMP1_UP
FRMD4B	FERM domain containing 4B							ONDER_CDH1_TARGETS_2_DN																															ONKEN_UVEAL_MELANOMA_UP									RODRIGUES_THYROID_CARCINOMA_ANAPLASTIC_DN
DCBLD2	discoidin, CUB and LCCL domain containing 2								WU_CELL_MIGRATION											MEMBRANE				PLASMA_MEMBRANE																			RODRIGUES_THYROID_CARCINOMA_DN		MEMBRANE_PART
ST8SIA1	ST8 alpha-N-acetyl-neuraminide alpha-2,8-sialyltransferase 1									HELLER_SILENCED_BY_METHYLATION_UP							DEURIG_T_CELL_PROLYMPHOCYTIC_LEUKEMIA_DN			MEMBRANE																									MEMBRANE_PART	SMID_BREAST_CANCER_LUMINAL_B_DN			SMID_BREAST_CANCER_BASAL_UP
CSAG2	CSAG family, member 2									HELLER_SILENCED_BY_METHYLATION_UP
EPB41L3	erythrocyte membrane protein band 4.1-like 3										V$AML_Q6				module_44					MEMBRANE				PLASMA_MEMBRANE							module_84													V$AFP1_Q6	MEMBRANE_PART
GFI1	growth factor independent 1										V$AML_Q6						DEURIG_T_CELL_PROLYMPHOCYTIC_LEUKEMIA_DN																		V$PEA3_Q6	CASORELLI_ACUTE_PROMYELOCYTIC_LEUKEMIA_UP
GATA4	GATA binding protein 4										V$AML_Q6
TIE1	tyrosine kinase with immunoglobulin-like and EGF-like domains 1											SMIRNOV_CIRCULATING_ENDOTHELIOCYTES_IN_CANCER_UP	SMID_BREAST_CANCER_NORMAL_LIKE_UP	SIGNAL_TRANSDUCTION						MEMBRANE				PLASMA_MEMBRANE																					MEMBRANE_PART	SMID_BREAST_CANCER_LUMINAL_B_DN
TNS1	tensin 1											SMIRNOV_CIRCULATING_ENDOTHELIOCYTES_IN_CANCER_UP															KIM_WT1_TARGETS_UP	LINDGREN_BLADDER_CANCER_CLUSTER_2B																				RODRIGUES_THYROID_CARCINOMA_ANAPLASTIC_DN
SLCO4A1	solute carrier organic anion transporter family, member 4A1											SMIRNOV_CIRCULATING_ENDOTHELIOCYTES_IN_CANCER_UP																														ENK_UV_RESPONSE_EPIDERMIS_DN
ACACB	acetyl-Coenzyme A carboxylase beta												SMID_BREAST_CANCER_NORMAL_LIKE_UP																										ONKEN_UVEAL_MELANOMA_UP
DDX28	DEAD (Asp-Glu-Ala-Asp) box polypeptide 28												SMID_BREAST_CANCER_NORMAL_LIKE_UP
HTR2B	5-hydroxytryptamine (serotonin) receptor 2B													SIGNAL_TRANSDUCTION		module_64				MEMBRANE				PLASMA_MEMBRANE														AACTTT_UNKNOWN							MEMBRANE_PART
TNIK	TRAF2 and NCK interacting kinase													SIGNAL_TRANSDUCTION			DEURIG_T_CELL_PROLYMPHOCYTIC_LEUKEMIA_DN				NUYTTEN_NIPP1_TARGETS_UP
CLEC2D	C-type lectin domain family 2, member D													SIGNAL_TRANSDUCTION					ZHAN_MULTIPLE_MYELOMA_CD1_UP	MEMBRANE				PLASMA_MEMBRANE																					MEMBRANE_PART
GNAQ	guanine nucleotide binding protein (G protein), q polypeptide													SIGNAL_TRANSDUCTION						MEMBRANE	NUYTTEN_NIPP1_TARGETS_UP	TTGTTT_V$FOXO4_01		PLASMA_MEMBRANE																								RODRIGUES_THYROID_CARCINOMA_ANAPLASTIC_DN
CDC42BPA	CDC42 binding protein kinase alpha (DMPK-like)													SIGNAL_TRANSDUCTION						MEMBRANE				PLASMA_MEMBRANE						GGATTA_V$PITX2_Q2		SENGUPTA_NASOPHARYNGEAL_CARCINOMA_WITH_LMP1_UP							ONKEN_UVEAL_MELANOMA_UP						MEMBRANE_PART
PEG10	paternally expressed 10													SIGNAL_TRANSDUCTION									MCLACHLAN_DENTAL_CARIES_DN																										SMID_BREAST_CANCER_BASAL_UP
PTK2	PTK2 protein tyrosine kinase 2													SIGNAL_TRANSDUCTION														LINDGREN_BLADDER_CANCER_CLUSTER_2B										AACTTT_UNKNOWN	ONKEN_UVEAL_MELANOMA_UP
TAS2R1	taste receptor, type 2, member 1													SIGNAL_TRANSDUCTION
TIAM1	T-cell lymphoma invasion and metastasis 1																DEURIG_T_CELL_PROLYMPHOCYTIC_LEUKEMIA_DN					TTGTTT_V$FOXO4_01					KIM_WT1_TARGETS_UP						DELYS_THYROID_CANCER_UP				CAGGTG_V$E12_Q6				HINATA_NFKB_TARGETS_KERATINOCYTE_UP
RNASET2	ribonuclease T2																	LEE_DIFFERENTIATING_T_LYMPHOCYTE																								ENK_UV_RESPONSE_EPIDERMIS_DN						RODRIGUES_THYROID_CARCINOMA_ANAPLASTIC_DN
ALPK2	alpha-kinase 2																		ZHAN_MULTIPLE_MYELOMA_CD1_UP
PTPRB	protein tyrosine phosphatase, receptor type, B																			MEMBRANE				PLASMA_MEMBRANE													CAGGTG_V$E12_Q6								MEMBRANE_PART			RODRIGUES_THYROID_CARCINOMA_ANAPLASTIC_DN
ENPP3	ectonucleotide pyrophosphatase/phosphodiesterase 3																			MEMBRANE				PLASMA_MEMBRANE																					MEMBRANE_PART
SLC16A10	solute carrier family 16, member 10 (aromatic amino acid transporter)																			MEMBRANE				PLASMA_MEMBRANE																					MEMBRANE_PART
XK	X-linked Kx blood group (McLeod syndrome)																			MEMBRANE										GGATTA_V$PITX2_Q2				JAATINEN_HEMATOPOIETIC_STEM_CELL_DN										V$AFP1_Q6	MEMBRANE_PART
MCTP1	multiple C2 domains, transmembrane 1																			MEMBRANE												SENGUPTA_NASOPHARYNGEAL_CARCINOMA_WITH_LMP1_UP													MEMBRANE_PART
ELTD1	EGF, latrophilin and seven transmembrane domain containing 1																			MEMBRANE																									MEMBRANE_PART
SLC14A2	solute carrier family 14 (urea transporter), member 2																			MEMBRANE																									MEMBRANE_PART
NETO2	neuropilin (NRP) and tolloid (TLL)-like 2																				NUYTTEN_NIPP1_TARGETS_UP											SENGUPTA_NASOPHARYNGEAL_CARCINOMA_WITH_LMP1_UP					CAGGTG_V$E12_Q6	AACTTT_UNKNOWN	ONKEN_UVEAL_MELANOMA_UP
L3MBTL	l(3)mbt-like (Drosophila)																				NUYTTEN_NIPP1_TARGETS_UP																						RODRIGUES_THYROID_CARCINOMA_DN
SLC25A27	solute carrier family 25, member 27																				NUYTTEN_NIPP1_TARGETS_UP																											RODRIGUES_THYROID_CARCINOMA_ANAPLASTIC_DN
SLFN5	schlafen family member 5																				NUYTTEN_NIPP1_TARGETS_UP
TNRC6B	trinucleotide repeat containing 6B																				NUYTTEN_NIPP1_TARGETS_UP
LAMB4	laminin, beta 4																				NUYTTEN_NIPP1_TARGETS_UP
AMIGO2	adhesion molecule with Ig-like domain 2																					TTGTTT_V$FOXO4_01								GGATTA_V$PITX2_Q2								AACTTT_UNKNOWN					RODRIGUES_THYROID_CARCINOMA_DN
MGC42105	-																					TTGTTT_V$FOXO4_01
KCNJ16	potassium inwardly-rectifying channel, subfamily J, member 16																					TTGTTT_V$FOXO4_01
RAI14	retinoic acid induced 14																										KIM_WT1_TARGETS_UP												ONKEN_UVEAL_MELANOMA_UP			ENK_UV_RESPONSE_EPIDERMIS_DN
SLC43A3	solute carrier family 43, member 3																											LINDGREN_BLADDER_CANCER_CLUSTER_2B																		SMID_BREAST_CANCER_LUMINAL_B_DN			SMID_BREAST_CANCER_BASAL_UP
SLC4A5	solute carrier family 4, sodium bicarbonate cotransporter, member 5																													GGATTA_V$PITX2_Q2
OLAH	oleoyl-ACP hydrolase																														module_84
CDKAL1	CDK5 regulatory subunit associated protein 1-like 1																															SENGUPTA_NASOPHARYNGEAL_CARCINOMA_WITH_LMP1_UP																	SMID_BREAST_CANCER_BASAL_UP
CCDC50	coiled-coil domain containing 50																															SENGUPTA_NASOPHARYNGEAL_CARCINOMA_WITH_LMP1_UP
SUCNR1	succinate receptor 1																															SENGUPTA_NASOPHARYNGEAL_CARCINOMA_WITH_LMP1_UP
PYHIN1	pyrin and HIN domain family, member 1																																	JAATINEN_HEMATOPOIETIC_STEM_CELL_DN
VSIG1	V-set and immunoglobulin domain containing 1																																	JAATINEN_HEMATOPOIETIC_STEM_CELL_DN
EYA3	eyes absent homolog 3 (Drosophila)																																				CAGGTG_V$E12_Q6
COLEC10	collectin sub-family member 10 (C-type lectin)																																					AACTTT_UNKNOWN
FRY	furry homolog (Drosophila)																																						ONKEN_UVEAL_MELANOMA_UP			ENK_UV_RESPONSE_EPIDERMIS_DN					GTGCAAT,MIR-25,MIR-32,MIR-92,MIR-363,MIR-367	RODRIGUES_THYROID_CARCINOMA_ANAPLASTIC_DN
KIAA1598	KIAA1598																																						ONKEN_UVEAL_MELANOMA_UP
ALDH3A2	aldehyde dehydrogenase 3 family, member A2																																															RODRIGUES_THYROID_CARCINOMA_ANAPLASTIC_DN
TMEM154	transmembrane protein 154
LOC285628	-
LOC654433	-
C6ORF58	chromosome 6 open reading frame 58
POU2F2	POU domain, class 2, transcription factor 2
GPI	glucose phosphate isomerase
MAOB	monoamine oxidase B
JPH2	junctophilin 2
DIP2C	DIP2 disco-interacting protein 2 homolog C (Drosophila)
PAH	phenylalanine hydroxylase
PPFIBP2	PTPRF interacting protein, binding protein 2 (liprin beta 2)
LOC641518	-
PFTK1	PFTAIRE protein kinase 1
DDX4	DEAD (Asp-Glu-Ala-Asp) box polypeptide 4
KIAA1486	-
SRGAP3	SLIT-ROBO Rho GTPase activating protein 3
EFHA2	EF-hand domain family, member A2
FREM2	FRAS1 related extracellular matrix protein 2
FCRL3	Fc receptor-like 3
TBL1Y	transducin (beta)-like 1Y-linked
RXFP1	relaxin/insulin-like family peptide receptor 1
UTS2D	urotensin 2 domain containing
PARD3B	par-3 partitioning defective 3 homolog B (C. elegans)
OTOA	otoancorin
ZNF536	zinc finger protein 536
TCEAL8	transcription elongation factor A (SII)-like 8
C8ORF48	chromosome 8 open reading frame 48
ABHD12	abhydrolase domain containing 12
ZNF700	zinc finger protein 700
TBC1D10A	TBC1 domain family, member 10A
C1ORF97	chromosome 1 open reading frame 97
HCG27	HLA complex group 27
ZNF558	zinc finger protein 558
LOC145820	-
LOC286058	-
LOC256021	-
LOC645323	-
C1ORF24	chromosome 1 open reading frame 24
C6ORF32	chromosome 6 open reading frame 32
CHGN	-
DDEF1	development and differentiation enhancing factor 1
FLJ20105	-
FLJ39502	-
KIAA1729	-
LOC129607	-
LOC201164	-
LOC283129	-
LRRC35	leucine rich repeat containing 35
MGC10701	-
RPIB9	-
RSNL2	restin-like 2
SPECC1	spectrin domain with coiled-coils 1
TXNDC13	thioredoxin domain containing 13
[truncated: 2 more columns]
