# Supplementary material for: t(8;9)(p22;p24)/PCM1-JAK2 Activates SOCS2 and SOCS3 via STAT5
Source: PLoS One. 2013 Jan 23;8(1):e53767. doi: 10.1371/journal.pone.0053767 (PMC3553112; doi:10.1371/journal.pone.0053767)
Supplement: Table S2 — Ontology profiling of genes downregulated in MAC-1/2A/2B versus control T-ALL (A) or CTCL (B) cell lines listed in the Materials and Methods. Shows ontology profiling using the Gene Set Enrichment (GSEA) engine hosted by the Broad Institute (http://www.broadinstitute.org/gsea/index.jsp). (XLSX) [file pone.0053767.s005.xlsx]

## Sheet: Sheet1
Overlap Results
Collection(s):	C1, C2, C3, C4, C5
# overlaps shown:	50
# genesets in collections:	6769
# genes in comparison (n):	281
# genes in collections (N):	30838
Gene Set Name	# Genes in Gene Set (K)	Description	# Genes in Overlap (k)	k/K	p value
SIGNAL_TRANSDUCTION	1598	Genes annotated by the GO term GO:0007165. The cascade of processes by which a signal interacts with a receptor, causing a change in the level or activity of a second messenger or other downstream target, and ultimately effecting a change in the functioning of the cell.	55	0.0344	0
POSITIVE_REGULATION_OF_BIOLOGICAL_PROCESS	686	Genes annotated by the GO term GO:0048518. Any process that activates or increases the frequency, rate or extent of a biological process. Biological processes are regulated by many means; examples include the control of gene expression, protein modification or interaction with a protein or substrate molecule.	36	0.0525	0
module_64	506	Genes in module_64	34	0.0672	0
CHARAFE_BREAST_CANCER_LUMINAL_VS_BASAL_DN	456	Genes down-regulated in luminal-like breast cancer cell lines compared to the basal-like ones.	31	0.068	0
RUTELLA_RESPONSE_TO_HGF_UP	425	Genes up-regulated in peripheral blood monocytes by HGF [Gene ID=3082].	29	0.0682	0
module_84	531	Genes in module_84	37	0.0697	0
SMID_BREAST_CANCER_NORMAL_LIKE_UP	493	Genes up-regulated in the normal-like subtype of breast cancer.	36	0.073	0
module_75	391	Genes in module_75	29	0.0742	0
module_46	386	Genes in module_46	29	0.0751	0
module_27	345	Genes in module_27	30	0.087	0
RUTELLA_RESPONSE_TO_CSF2RB_AND_IL4_UP	340	Genes up-regulated in peripheral blood monocytes by CSF2RB (GM-CSF) [Gene ID=1437] and IL4 [Gene ID=3565].	32	0.0941	0
RUTELLA_RESPONSE_TO_HGF_VS_CSF2RB_AND_IL4_DN	248	Genes down-regulated in peripheral blood mononucleocytes by HGF [Gene ID=3082] compared to those regulated by CSF2RB (GM-CSF) [Gene ID=1437] and IL4 [Gene ID=3565].	24	0.0968	0
KEGG_CYTOKINE_CYTOKINE_RECEPTOR_INTERACTION	267	Cytokine-cytokine receptor interaction	31	0.1161	0
HELLER_SILENCED_BY_METHYLATION_UP	249	Genes up-regulated in at least one of three multiple myeloma (MM) cell lines treated with the DNA hypomethylating agent decitabine (5-aza-2'-deoxycytidine) [PubChem=451668].	37	0.1486	0
KEGG_AUTOIMMUNE_THYROID_DISEASE	53	Autoimmune thyroid disease	14	0.2642	0
KEGG_ALLOGRAFT_REJECTION	38	Allograft rejection	15	0.3947	0
KEGG_GRAFT_VERSUS_HOST_DISEASE	42	Graft-versus-host disease	17	0.4048	0
KEGG_TYPE_I_DIABETES_MELLITUS	44	Type I diabetes mellitus	19	0.4318	0
DELYS_THYROID_CANCER_UP	400	Genes up-regulated in papillary thyroid carcinoma (PTC) compared to normal tissue.	28	0.07	1.11e-16
BASSO_CD40_SIGNALING_UP	104	Gene changed by CD40 [Gene ID=958] signaling in Ramos cells (EBV negative Burkitt lymphoma).	17	0.1635	1.11e-16
module_2	378	Genes in module_2	27	0.0714	2.22e-16
CHARAFE_BREAST_CANCER_LUMINAL_VS_MESENCHYMAL_DN	456	Genes down-regulated in luminal-like breast cancer cell lines compared to the mesenchymal-like ones.	29	0.0636	3.33e-16
module_5	423	Genes in module_5	28	0.0662	3.33e-16
KEGG_JAK_STAT_SIGNALING_PATHWAY	155	Jak-STAT signaling pathway	19	0.1226	3.33e-16
POSITIVE_REGULATION_OF_CELLULAR_PROCESS	645	Genes annotated by the GO term GO:0048522. Any process that activates or increases the frequency, rate or extent of cellular processes, those that are carried out at the cellular level, but are not necessarily restricted to a single cell. For example, cell communication occurs among more than one cell, but occurs at the cellular level.	33	0.0512	1.33e-15
MARZEC_IL2_SIGNALING_UP	107	Genes up-regulated by IL2 [Gene ID=3558] in cells derived from CD4+ [Gene ID=920] cutaneous T-cell lymphoma (CTCL).	16	0.1495	3e-15
SCHUETZ_BREAST_CANCER_DUCTAL_INVASIVE_UP	355	Genes up-regulated in invasive ductal carcinoma (IDC) relative to ductal carcinoma in situ (DCIS, non-invasive).	25	0.0704	3.55e-15
MCLACHLAN_DENTAL_CARIES_UP	232	Genes up-regulated in pulpal tissue extracted from carious teeth.	21	0.0905	4.33e-15
module_1	361	Genes in module_1	25	0.0693	5.22e-15
ONDER_CDH1_TARGETS_2_DN	473	Genes down-regulated in HMLE cells (immortalized nontransformed mammary epithelium) after E-cadhedrin (CDH1) [Gene ID=999] knockdown by RNAi.	28	0.0592	6.11e-15
GAURNIER_PSMD4_TARGETS	59	Inflammatory cytokines, chemokines and their cognate receptors up-regulated in THP-1 cells (monocyte) after treatment with PSMD4 [Gene ID=5710].	13	0.2203	6.33e-15
SMID_BREAST_CANCER_LUMINAL_B_DN	599	Genes down-regulated in the luminal B subtype of breast cancer.	31	0.0518	7.77e-15
HELLER_HDAC_TARGETS_SILENCED_BY_METHYLATION_UP	403	Genes up-regulated in multiple myeloma (MM) cell lines treated with both decitabine [PubChem=451668] TSA [PubChem=5562].	26	0.0645	7.88e-15
KEGG_INTESTINAL_IMMUNE_NETWORK_FOR_IGA_PRODUCTION	48	Intestinal immune network for IgA production	12	0.25	1.34e-14
MCLACHLAN_DENTAL_CARIES_DN	260	Genes down-regulated in pulpal tissue extracted from carious teeth.	21	0.0808	4.24e-14
DEURIG_T_CELL_PROLYMPHOCYTIC_LEUKEMIA_DN	326	Genes down-regulated in T-PLL cells (T-cell prolymphocytic leukemia) bearing the inv(14)/t(14:14) chromosomal aberration.	23	0.0706	4.54e-14
NUYTTEN_EZH2_TARGETS_UP	974	Genes up-regulated in PC3 cells (prostate cancer) after knockdown of EZH2 [Gene ID=2146] by RNAi.	38	0.039	4.91e-14
TATAAA_V$TATA_01	1033	Genes with promoter regions [-2kb,2kb] around transcription start site containing the motif TATAAA which matches annotation for TAF<br> TATA	39	0.0378	6.24e-14
module_45	563	Genes in module_45	29	0.0515	6.81e-14
KEGG_ASTHMA	30	Asthma	10	0.3333	8.6e-14
KEGG_VIRAL_MYOCARDITIS	73	Viral myocarditis	13	0.1781	1.2e-13
PLASMA_MEMBRANE	1393	Genes annotated by the GO term GO:0005886. The membrane surrounding a cell that separates the cell from its external environment. It consists of a phospholipid bilayer and associated proteins.	45	0.0323	1.5e-13
YAGI_AML_WITH_T_8_21_TRANSLOCATION	383	Genes specifically expressed in samples from patients with pediatric AML (acute myeloid leukemia ) bearing t(8;21) translocation.	24	0.0627	1.67e-13
LINDGREN_BLADDER_CANCER_CLUSTER_2B	389	Genes specifically up-regulated in Cluster IIb of urothelial cell carcinom (UCC) tumors.	24	0.0617	2.34e-13
SATO_SILENCED_BY_METHYLATION_IN_PANCREATIC_CANCER_1	442	Genes up-regulated in the pancreatic cancer cell lines (AsPC1, Hs766T, MiaPaCa2, Panc1) but not in the non-neoplastic cells (HPDE) by decitabine (5-aza-2'-deoxycytidine) [PubChem=451668].	25	0.0566	5.05e-13
MEMBRANE	1942	Genes annotated by the GO term GO:0016020. Double layer of lipid molecules that encloses all cells, and, in eukaryotes, many organelles; may be a single or double lipid bilayer; also includes associated proteins.	53	0.0273	6.08e-13
CREIGHTON_ENDOCRINE_THERAPY_RESISTANCE_3	723	The 'group 3 set' of genes associated with acquired endocrine therapy resistance in breast tumors expressing ESR1 and ERBB2 [Gene ID=2099, 2064].	31	0.0429	1.13e-12
FOSTER_INFLAMMATORY_RESPONSE_LPS_DN	464	Genes down-regulated by bacterial lipopolysaccharide (LPS) in non-tolerizeable (NT class) macrophages, compared to the ???tolerizeable??? (T class) ones.	25	0.0539	1.47e-12
APOPTOSIS_GO	424	Genes annotated by the GO term GO:0006915. A form of programmed cell death induced by external or internal signals that trigger the activity of proteolytic caspases, whose actions dismantle the cell and result in cell death. Apoptosis begins internally with condensation and subsequent fragmentation of the cell nucleus (blebbing) while the plasma membrane remains intact. Other characteristics of a…	24	0.0566	1.48e-12
PROGRAMMED_CELL_DEATH	425	Genes annotated by the GO term GO:0012501. Cell death resulting from activation of endogenous cellular processes.	24	0.0565	1.56e-12
Gene/Gene Set Overlap Matrix
Gene Symbol	Description	SIGNAL_TRANSDUCTION	POSITIVE_REGULATION_OF_BIOLOGICAL_PROCESS	module_64	CHARAFE_BREAST_CANCER_LUMINAL_VS_BASAL_DN	RUTELLA_RESPONSE_TO_HGF_UP	module_84	SMID_BREAST_CANCER_NORMAL_LIKE_UP	module_75	module_46	module_27	RUTELLA_RESPONSE_TO_CSF2RB_AND_IL4_UP	RUTELLA_RESPONSE_TO_HGF_VS_CSF2RB_AND_IL4_DN	KEGG_CYTOKINE_CYTOKINE_RECEPTOR_INTERACTION	HELLER_SILENCED_BY_METHYLATION_UP	KEGG_AUTOIMMUNE_THYROID_DISEASE	KEGG_ALLOGRAFT_REJECTION	KEGG_GRAFT_VERSUS_HOST_DISEASE	KEGG_TYPE_I_DIABETES_MELLITUS	DELYS_THYROID_CANCER_UP	BASSO_CD40_SIGNALING_UP	module_2	CHARAFE_BREAST_CANCER_LUMINAL_VS_MESENCHYMAL_DN	module_5	KEGG_JAK_STAT_SIGNALING_PATHWAY	POSITIVE_REGULATION_OF_CELLULAR_PROCESS	MARZEC_IL2_SIGNALING_UP	SCHUETZ_BREAST_CANCER_DUCTAL_INVASIVE_UP	MCLACHLAN_DENTAL_CARIES_UP	module_1	ONDER_CDH1_TARGETS_2_DN	GAURNIER_PSMD4_TARGETS	SMID_BREAST_CANCER_LUMINAL_B_DN	HELLER_HDAC_TARGETS_SILENCED_BY_METHYLATION_UP	KEGG_INTESTINAL_IMMUNE_NETWORK_FOR_IGA_PRODUCTION	MCLACHLAN_DENTAL_CARIES_DN	DEURIG_T_CELL_PROLYMPHOCYTIC_LEUKEMIA_DN	NUYTTEN_EZH2_TARGETS_UP	TATAAA_V$TATA_01	module_45	KEGG_ASTHMA	KEGG_VIRAL_MYOCARDITIS	PLASMA_MEMBRANE	YAGI_AML_WITH_T_8_21_TRANSLOCATION	LINDGREN_BLADDER_CANCER_CLUSTER_2B	SATO_SILENCED_BY_METHYLATION_IN_PANCREATIC_CANCER_1	MEMBRANE	CREIGHTON_ENDOCRINE_THERAPY_RESISTANCE_3	FOSTER_INFLAMMATORY_RESPONSE_LPS_DN
FAS	Fas (TNF receptor superfamily, member 6)	SIGNAL_TRANSDUCTION	POSITIVE_REGULATION_OF_BIOLOGICAL_PROCESS	module_64	CHARAFE_BREAST_CANCER_LUMINAL_VS_BASAL_DN				module_75	module_46	module_27			KEGG_CYTOKINE_CYTOKINE_RECEPTOR_INTERACTION		KEGG_AUTOIMMUNE_THYROID_DISEASE	KEGG_ALLOGRAFT_REJECTION	KEGG_GRAFT_VERSUS_HOST_DISEASE	KEGG_TYPE_I_DIABETES_MELLITUS	DELYS_THYROID_CANCER_UP			CHARAFE_BREAST_CANCER_LUMINAL_VS_MESENCHYMAL_DN			POSITIVE_REGULATION_OF_CELLULAR_PROCESS		SCHUETZ_BREAST_CANCER_DUCTAL_INVASIVE_UP					SMID_BREAST_CANCER_LUMINAL_B_DN				DEURIG_T_CELL_PROLYMPHOCYTIC_LEUKEMIA_DN	NUYTTEN_EZH2_TARGETS_UP											FOSTER_INFLAMMATORY_RESPONSE_LPS_DN
CXCL10	chemokine (C-X-C motif) ligand 10	SIGNAL_TRANSDUCTION	POSITIVE_REGULATION_OF_BIOLOGICAL_PROCESS	module_64		RUTELLA_RESPONSE_TO_HGF_UP			module_75	module_46				KEGG_CYTOKINE_CYTOKINE_RECEPTOR_INTERACTION	HELLER_SILENCED_BY_METHYLATION_UP											POSITIVE_REGULATION_OF_CELLULAR_PROCESS						GAURNIER_PSMD4_TARGETS	SMID_BREAST_CANCER_LUMINAL_B_DN					NUYTTEN_EZH2_TARGETS_UP
IL6	interleukin 6 (interferon, beta 2)	SIGNAL_TRANSDUCTION	POSITIVE_REGULATION_OF_BIOLOGICAL_PROCESS	module_64			module_84	SMID_BREAST_CANCER_NORMAL_LIKE_UP	module_75	module_46				KEGG_CYTOKINE_CYTOKINE_RECEPTOR_INTERACTION				KEGG_GRAFT_VERSUS_HOST_DISEASE					CHARAFE_BREAST_CANCER_LUMINAL_VS_MESENCHYMAL_DN	module_5	KEGG_JAK_STAT_SIGNALING_PATHWAY	POSITIVE_REGULATION_OF_CELLULAR_PROCESS			MCLACHLAN_DENTAL_CARIES_UP	module_1		GAURNIER_PSMD4_TARGETS	SMID_BREAST_CANCER_LUMINAL_B_DN		KEGG_INTESTINAL_IMMUNE_NETWORK_FOR_IGA_PRODUCTION	MCLACHLAN_DENTAL_CARIES_DN		NUYTTEN_EZH2_TARGETS_UP											FOSTER_INFLAMMATORY_RESPONSE_LPS_DN
LTA	lymphotoxin alpha (TNF superfamily, member 1)	SIGNAL_TRANSDUCTION	POSITIVE_REGULATION_OF_BIOLOGICAL_PROCESS	module_64					module_75	module_46				KEGG_CYTOKINE_CYTOKINE_RECEPTOR_INTERACTION					KEGG_TYPE_I_DIABETES_MELLITUS		BASSO_CD40_SIGNALING_UP					POSITIVE_REGULATION_OF_CELLULAR_PROCESS													TATAAA_V$TATA_01
IFNG	interferon, gamma	SIGNAL_TRANSDUCTION	POSITIVE_REGULATION_OF_BIOLOGICAL_PROCESS	module_64										KEGG_CYTOKINE_CYTOKINE_RECEPTOR_INTERACTION			KEGG_ALLOGRAFT_REJECTION	KEGG_GRAFT_VERSUS_HOST_DISEASE	KEGG_TYPE_I_DIABETES_MELLITUS						KEGG_JAK_STAT_SIGNALING_PATHWAY												DEURIG_T_CELL_PROLYMPHOCYTIC_LEUKEMIA_DN		TATAAA_V$TATA_01
LYN	v-yes-1 Yamaguchi sarcoma viral related oncogene homolog	SIGNAL_TRANSDUCTION	POSITIVE_REGULATION_OF_BIOLOGICAL_PROCESS		CHARAFE_BREAST_CANCER_LUMINAL_VS_BASAL_DN		module_84	SMID_BREAST_CANCER_NORMAL_LIKE_UP												DELYS_THYROID_CANCER_UP	BASSO_CD40_SIGNALING_UP		CHARAFE_BREAST_CANCER_LUMINAL_VS_MESENCHYMAL_DN	module_5		POSITIVE_REGULATION_OF_CELLULAR_PROCESS		SCHUETZ_BREAST_CANCER_DUCTAL_INVASIVE_UP	MCLACHLAN_DENTAL_CARIES_UP		ONDER_CDH1_TARGETS_2_DN		SMID_BREAST_CANCER_LUMINAL_B_DN			MCLACHLAN_DENTAL_CARIES_DN				module_45			PLASMA_MEMBRANE				MEMBRANE	CREIGHTON_ENDOCRINE_THERAPY_RESISTANCE_3
SFN	stratifin	SIGNAL_TRANSDUCTION	POSITIVE_REGULATION_OF_BIOLOGICAL_PROCESS		CHARAFE_BREAST_CANCER_LUMINAL_VS_BASAL_DN				module_75	module_46										DELYS_THYROID_CANCER_UP						POSITIVE_REGULATION_OF_CELLULAR_PROCESS					ONDER_CDH1_TARGETS_2_DN		SMID_BREAST_CANCER_LUMINAL_B_DN											YAGI_AML_WITH_T_8_21_TRANSLOCATION		SATO_SILENCED_BY_METHYLATION_IN_PANCREATIC_CANCER_1
MAML2	mastermind-like 2 (Drosophila)	SIGNAL_TRANSDUCTION	POSITIVE_REGULATION_OF_BIOLOGICAL_PROCESS		CHARAFE_BREAST_CANCER_LUMINAL_VS_BASAL_DN																		CHARAFE_BREAST_CANCER_LUMINAL_VS_MESENCHYMAL_DN			POSITIVE_REGULATION_OF_CELLULAR_PROCESS
LITAF	lipopolysaccharide-induced TNF factor	SIGNAL_TRANSDUCTION	POSITIVE_REGULATION_OF_BIOLOGICAL_PROCESS			RUTELLA_RESPONSE_TO_HGF_UP						RUTELLA_RESPONSE_TO_CSF2RB_AND_IL4_UP	RUTELLA_RESPONSE_TO_HGF_VS_CSF2RB_AND_IL4_DN								BASSO_CD40_SIGNALING_UP					POSITIVE_REGULATION_OF_CELLULAR_PROCESS
TNFRSF8	tumor necrosis factor receptor superfamily, member 8	SIGNAL_TRANSDUCTION	POSITIVE_REGULATION_OF_BIOLOGICAL_PROCESS								module_27			KEGG_CYTOKINE_CYTOKINE_RECEPTOR_INTERACTION												POSITIVE_REGULATION_OF_CELLULAR_PROCESS	MARZEC_IL2_SIGNALING_UP
PPARG	peroxisome proliferative activated receptor, gamma	SIGNAL_TRANSDUCTION	POSITIVE_REGULATION_OF_BIOLOGICAL_PROCESS								module_27															POSITIVE_REGULATION_OF_CELLULAR_PROCESS													TATAAA_V$TATA_01									CREIGHTON_ENDOCRINE_THERAPY_RESISTANCE_3
TNFRSF11A	tumor necrosis factor receptor superfamily, member 11a, NFKB activator	SIGNAL_TRANSDUCTION	POSITIVE_REGULATION_OF_BIOLOGICAL_PROCESS											KEGG_CYTOKINE_CYTOKINE_RECEPTOR_INTERACTION	HELLER_SILENCED_BY_METHYLATION_UP											POSITIVE_REGULATION_OF_CELLULAR_PROCESS
TNFRSF10B	tumor necrosis factor receptor superfamily, member 10b	SIGNAL_TRANSDUCTION	POSITIVE_REGULATION_OF_BIOLOGICAL_PROCESS											KEGG_CYTOKINE_CYTOKINE_RECEPTOR_INTERACTION						DELYS_THYROID_CANCER_UP		module_2				POSITIVE_REGULATION_OF_CELLULAR_PROCESS				module_1										module_45
IL12RB2	interleukin 12 receptor, beta 2	SIGNAL_TRANSDUCTION	POSITIVE_REGULATION_OF_BIOLOGICAL_PROCESS											KEGG_CYTOKINE_CYTOKINE_RECEPTOR_INTERACTION											KEGG_JAK_STAT_SIGNALING_PATHWAY	POSITIVE_REGULATION_OF_CELLULAR_PROCESS							SMID_BREAST_CANCER_LUMINAL_B_DN										PLASMA_MEMBRANE				MEMBRANE
LGALS1	lectin, galactoside-binding, soluble, 1 (galectin 1)	SIGNAL_TRANSDUCTION	POSITIVE_REGULATION_OF_BIOLOGICAL_PROCESS																	DELYS_THYROID_CANCER_UP	BASSO_CD40_SIGNALING_UP					POSITIVE_REGULATION_OF_CELLULAR_PROCESS		SCHUETZ_BREAST_CANCER_DUCTAL_INVASIVE_UP																YAGI_AML_WITH_T_8_21_TRANSLOCATION	LINDGREN_BLADDER_CANCER_CLUSTER_2B
MYO6	myosin VI	SIGNAL_TRANSDUCTION	POSITIVE_REGULATION_OF_BIOLOGICAL_PROCESS																	DELYS_THYROID_CANCER_UP						POSITIVE_REGULATION_OF_CELLULAR_PROCESS																					MEMBRANE
RHOB	ras homolog gene family, member B	SIGNAL_TRANSDUCTION	POSITIVE_REGULATION_OF_BIOLOGICAL_PROCESS																			module_2		module_5			MARZEC_IL2_SIGNALING_UP			module_1				HELLER_HDAC_TARGETS_SILENCED_BY_METHYLATION_UP									PLASMA_MEMBRANE				MEMBRANE
PTHLH	parathyroid hormone-like hormone	SIGNAL_TRANSDUCTION	POSITIVE_REGULATION_OF_BIOLOGICAL_PROCESS																							POSITIVE_REGULATION_OF_CELLULAR_PROCESS					ONDER_CDH1_TARGETS_2_DN								TATAAA_V$TATA_01
BNIP3	BCL2/adenovirus E1B 19kDa interacting protein 3	SIGNAL_TRANSDUCTION	POSITIVE_REGULATION_OF_BIOLOGICAL_PROCESS																							POSITIVE_REGULATION_OF_CELLULAR_PROCESS												NUYTTEN_EZH2_TARGETS_UP	TATAAA_V$TATA_01							SATO_SILENCED_BY_METHYLATION_IN_PANCREATIC_CANCER_1	MEMBRANE
RIPK2	receptor-interacting serine-threonine kinase 2	SIGNAL_TRANSDUCTION	POSITIVE_REGULATION_OF_BIOLOGICAL_PROCESS																							POSITIVE_REGULATION_OF_CELLULAR_PROCESS												NUYTTEN_EZH2_TARGETS_UP											FOSTER_INFLAMMATORY_RESPONSE_LPS_DN
PROK2	prokineticin 2	SIGNAL_TRANSDUCTION	POSITIVE_REGULATION_OF_BIOLOGICAL_PROCESS																																				TATAAA_V$TATA_01
CCL17	chemokine (C-C motif) ligand 17	SIGNAL_TRANSDUCTION		module_64		RUTELLA_RESPONSE_TO_HGF_UP			module_75	module_46		RUTELLA_RESPONSE_TO_CSF2RB_AND_IL4_UP	RUTELLA_RESPONSE_TO_HGF_VS_CSF2RB_AND_IL4_DN	KEGG_CYTOKINE_CYTOKINE_RECEPTOR_INTERACTION						DELYS_THYROID_CANCER_UP																										SATO_SILENCED_BY_METHYLATION_IN_PANCREATIC_CANCER_1
PDGFRA	platelet-derived growth factor receptor, alpha polypeptide	SIGNAL_TRANSDUCTION		module_64			module_84	SMID_BREAST_CANCER_NORMAL_LIKE_UP	module_75	module_46	module_27			KEGG_CYTOKINE_CYTOKINE_RECEPTOR_INTERACTION										module_5				SCHUETZ_BREAST_CANCER_DUCTAL_INVASIVE_UP		module_1			SMID_BREAST_CANCER_LUMINAL_B_DN							module_45			PLASMA_MEMBRANE		LINDGREN_BLADDER_CANCER_CLUSTER_2B		MEMBRANE
IL2RB	interleukin 2 receptor, beta	SIGNAL_TRANSDUCTION		module_64			module_84		module_75	module_46	module_27			KEGG_CYTOKINE_CYTOKINE_RECEPTOR_INTERACTION											KEGG_JAK_STAT_SIGNALING_PATHWAY		MARZEC_IL2_SIGNALING_UP										DEURIG_T_CELL_PROLYMPHOCYTIC_LEUKEMIA_DN			module_45			PLASMA_MEMBRANE				MEMBRANE
IL6R	interleukin 6 receptor	SIGNAL_TRANSDUCTION		module_64				SMID_BREAST_CANCER_NORMAL_LIKE_UP	module_75	module_46	module_27			KEGG_CYTOKINE_CYTOKINE_RECEPTOR_INTERACTION	HELLER_SILENCED_BY_METHYLATION_UP										KEGG_JAK_STAT_SIGNALING_PATHWAY													NUYTTEN_EZH2_TARGETS_UP					PLASMA_MEMBRANE				MEMBRANE
ROR2	receptor tyrosine kinase-like orphan receptor 2	SIGNAL_TRANSDUCTION		module_64							module_27																			module_1													PLASMA_MEMBRANE				MEMBRANE
CNR1	cannabinoid receptor 1 (brain)	SIGNAL_TRANSDUCTION		module_64							module_27																												TATAAA_V$TATA_01				PLASMA_MEMBRANE				MEMBRANE
EPHB1	EPH receptor B1	SIGNAL_TRANSDUCTION		module_64							module_27																																PLASMA_MEMBRANE				MEMBRANE
AKAP12	A kinase (PRKA) anchor protein (gravin) 12	SIGNAL_TRANSDUCTION		module_64											HELLER_SILENCED_BY_METHYLATION_UP							module_2	CHARAFE_BREAST_CANCER_LUMINAL_VS_MESENCHYMAL_DN							module_1				HELLER_HDAC_TARGETS_SILENCED_BY_METHYLATION_UP											LINDGREN_BLADDER_CANCER_CLUSTER_2B			CREIGHTON_ENDOCRINE_THERAPY_RESISTANCE_3
S100A6	S100 calcium binding protein A6	SIGNAL_TRANSDUCTION		module_64											HELLER_SILENCED_BY_METHYLATION_UP																																	CREIGHTON_ENDOCRINE_THERAPY_RESISTANCE_3
STC1	stanniocalcin 1	SIGNAL_TRANSDUCTION		module_64																																			TATAAA_V$TATA_01							SATO_SILENCED_BY_METHYLATION_IN_PANCREATIC_CANCER_1
BIRC3	baculoviral IAP repeat-containing 3	SIGNAL_TRANSDUCTION			CHARAFE_BREAST_CANCER_LUMINAL_VS_BASAL_DN	RUTELLA_RESPONSE_TO_HGF_UP	module_84	SMID_BREAST_CANCER_NORMAL_LIKE_UP				RUTELLA_RESPONSE_TO_CSF2RB_AND_IL4_UP	RUTELLA_RESPONSE_TO_HGF_VS_CSF2RB_AND_IL4_DN		HELLER_SILENCED_BY_METHYLATION_UP												MARZEC_IL2_SIGNALING_UP		MCLACHLAN_DENTAL_CARIES_UP		ONDER_CDH1_TARGETS_2_DN		SMID_BREAST_CANCER_LUMINAL_B_DN	HELLER_HDAC_TARGETS_SILENCED_BY_METHYLATION_UP		MCLACHLAN_DENTAL_CARIES_DN	DEURIG_T_CELL_PROLYMPHOCYTIC_LEUKEMIA_DN	NUYTTEN_EZH2_TARGETS_UP		module_45					LINDGREN_BLADDER_CANCER_CLUSTER_2B	SATO_SILENCED_BY_METHYLATION_IN_PANCREATIC_CANCER_1
SKAP2	src kinase associated phosphoprotein 2	SIGNAL_TRANSDUCTION			CHARAFE_BREAST_CANCER_LUMINAL_VS_BASAL_DN			SMID_BREAST_CANCER_NORMAL_LIKE_UP																				SCHUETZ_BREAST_CANCER_DUCTAL_INVASIVE_UP	MCLACHLAN_DENTAL_CARIES_UP							MCLACHLAN_DENTAL_CARIES_DN				module_45			PLASMA_MEMBRANE				MEMBRANE
CDC42EP3	CDC42 effector protein (Rho GTPase binding) 3	SIGNAL_TRANSDUCTION			CHARAFE_BREAST_CANCER_LUMINAL_VS_BASAL_DN																																	NUYTTEN_EZH2_TARGETS_UP	TATAAA_V$TATA_01						LINDGREN_BLADDER_CANCER_CLUSTER_2B			CREIGHTON_ENDOCRINE_THERAPY_RESISTANCE_3
RALB	v-ral simian leukemia viral oncogene homolog B (ras related; GTP binding protein)	SIGNAL_TRANSDUCTION			CHARAFE_BREAST_CANCER_LUMINAL_VS_BASAL_DN																																							YAGI_AML_WITH_T_8_21_TRANSLOCATION	LINDGREN_BLADDER_CANCER_CLUSTER_2B
VDR	vitamin D (1,25- dihydroxyvitamin D3) receptor	SIGNAL_TRANSDUCTION				RUTELLA_RESPONSE_TO_HGF_UP					module_27	RUTELLA_RESPONSE_TO_CSF2RB_AND_IL4_UP	RUTELLA_RESPONSE_TO_HGF_VS_CSF2RB_AND_IL4_DN																		ONDER_CDH1_TARGETS_2_DN													YAGI_AML_WITH_T_8_21_TRANSLOCATION
GADD45G	growth arrest and DNA-damage-inducible, gamma	SIGNAL_TRANSDUCTION				RUTELLA_RESPONSE_TO_HGF_UP																								module_1																			FOSTER_INFLAMMATORY_RESPONSE_LPS_DN
GZMB	granzyme B (granzyme 2, cytotoxic T-lymphocyte-associated serine esterase 1)	SIGNAL_TRANSDUCTION					module_84	SMID_BREAST_CANCER_NORMAL_LIKE_UP								KEGG_AUTOIMMUNE_THYROID_DISEASE	KEGG_ALLOGRAFT_REJECTION	KEGG_GRAFT_VERSUS_HOST_DISEASE	KEGG_TYPE_I_DIABETES_MELLITUS										MCLACHLAN_DENTAL_CARIES_UP				SMID_BREAST_CANCER_LUMINAL_B_DN			MCLACHLAN_DENTAL_CARIES_DN	DEURIG_T_CELL_PROLYMPHOCYTIC_LEUKEMIA_DN			module_45			PLASMA_MEMBRANE				MEMBRANE
CD74	CD74 molecule, major histocompatibility complex, class II invariant chain	SIGNAL_TRANSDUCTION					module_84	SMID_BREAST_CANCER_NORMAL_LIKE_UP													BASSO_CD40_SIGNALING_UP							SCHUETZ_BREAST_CANCER_DUCTAL_INVASIVE_UP	MCLACHLAN_DENTAL_CARIES_UP							MCLACHLAN_DENTAL_CARIES_DN								YAGI_AML_WITH_T_8_21_TRANSLOCATION		SATO_SILENCED_BY_METHYLATION_IN_PANCREATIC_CANCER_1	MEMBRANE
TGFBR3	transforming growth factor, beta receptor III (betaglycan, 300kDa)	SIGNAL_TRANSDUCTION						SMID_BREAST_CANCER_NORMAL_LIKE_UP			module_27											module_2		module_5						module_1							DEURIG_T_CELL_PROLYMPHOCYTIC_LEUKEMIA_DN										MEMBRANE
NTRK2	neurotrophic tyrosine kinase, receptor, type 2	SIGNAL_TRANSDUCTION						SMID_BREAST_CANCER_NORMAL_LIKE_UP			module_27											module_2																					PLASMA_MEMBRANE				MEMBRANE
ENPP2	ectonucleotide pyrophosphatase/phosphodiesterase 2 (autotaxin)	SIGNAL_TRANSDUCTION						SMID_BREAST_CANCER_NORMAL_LIKE_UP							HELLER_SILENCED_BY_METHYLATION_UP							module_2		module_5						module_1			SMID_BREAST_CANCER_LUMINAL_B_DN	HELLER_HDAC_TARGETS_SILENCED_BY_METHYLATION_UP					TATAAA_V$TATA_01				PLASMA_MEMBRANE				MEMBRANE
IL13RA1	interleukin 13 receptor, alpha 1	SIGNAL_TRANSDUCTION									module_27	RUTELLA_RESPONSE_TO_CSF2RB_AND_IL4_UP	RUTELLA_RESPONSE_TO_HGF_VS_CSF2RB_AND_IL4_DN	KEGG_CYTOKINE_CYTOKINE_RECEPTOR_INTERACTION	HELLER_SILENCED_BY_METHYLATION_UP					DELYS_THYROID_CANCER_UP				module_5	KEGG_JAK_STAT_SIGNALING_PATHWAY				MCLACHLAN_DENTAL_CARIES_UP					HELLER_HDAC_TARGETS_SILENCED_BY_METHYLATION_UP		MCLACHLAN_DENTAL_CARIES_DN				module_45			PLASMA_MEMBRANE				MEMBRANE	CREIGHTON_ENDOCRINE_THERAPY_RESISTANCE_3	FOSTER_INFLAMMATORY_RESPONSE_LPS_DN
IL2RA	interleukin 2 receptor, alpha	SIGNAL_TRANSDUCTION									module_27			KEGG_CYTOKINE_CYTOKINE_RECEPTOR_INTERACTION											KEGG_JAK_STAT_SIGNALING_PATHWAY		MARZEC_IL2_SIGNALING_UP																PLASMA_MEMBRANE				MEMBRANE
NR2F1	nuclear receptor subfamily 2, group F, member 1	SIGNAL_TRANSDUCTION									module_27												CHARAFE_BREAST_CANCER_LUMINAL_VS_MESENCHYMAL_DN							module_1									TATAAA_V$TATA_01						LINDGREN_BLADDER_CANCER_CLUSTER_2B			CREIGHTON_ENDOCRINE_THERAPY_RESISTANCE_3
DAPP1	dual adaptor of phosphotyrosine and 3-phosphoinositides	SIGNAL_TRANSDUCTION										RUTELLA_RESPONSE_TO_CSF2RB_AND_IL4_UP	RUTELLA_RESPONSE_TO_HGF_VS_CSF2RB_AND_IL4_DN		HELLER_SILENCED_BY_METHYLATION_UP																ONDER_CDH1_TARGETS_2_DN						DEURIG_T_CELL_PROLYMPHOCYTIC_LEUKEMIA_DN
SOCS3	suppressor of cytokine signaling 3	SIGNAL_TRANSDUCTION													HELLER_SILENCED_BY_METHYLATION_UP								CHARAFE_BREAST_CANCER_LUMINAL_VS_MESENCHYMAL_DN	module_5	KEGG_JAK_STAT_SIGNALING_PATHWAY				MCLACHLAN_DENTAL_CARIES_UP							MCLACHLAN_DENTAL_CARIES_DN								YAGI_AML_WITH_T_8_21_TRANSLOCATION	LINDGREN_BLADDER_CANCER_CLUSTER_2B				FOSTER_INFLAMMATORY_RESPONSE_LPS_DN
NMU	neuromedin U	SIGNAL_TRANSDUCTION																		DELYS_THYROID_CANCER_UP											ONDER_CDH1_TARGETS_2_DN		SMID_BREAST_CANCER_LUMINAL_B_DN
SOCS2	suppressor of cytokine signaling 2	SIGNAL_TRANSDUCTION																							KEGG_JAK_STAT_SIGNALING_PATHWAY		MARZEC_IL2_SIGNALING_UP																		LINDGREN_BLADDER_CANCER_CLUSTER_2B				FOSTER_INFLAMMATORY_RESPONSE_LPS_DN
RRAD	Ras-related associated with diabetes	SIGNAL_TRANSDUCTION																												module_1				HELLER_HDAC_TARGETS_SILENCED_BY_METHYLATION_UP				NUYTTEN_EZH2_TARGETS_UP
CDS1	CDP-diacylglycerol synthase (phosphatidate cytidylyltransferase) 1	SIGNAL_TRANSDUCTION																													ONDER_CDH1_TARGETS_2_DN																	CREIGHTON_ENDOCRINE_THERAPY_RESISTANCE_3	FOSTER_INFLAMMATORY_RESPONSE_LPS_DN
MAP3K13	mitogen-activated protein kinase kinase kinase 13	SIGNAL_TRANSDUCTION																																				NUYTTEN_EZH2_TARGETS_UP	TATAAA_V$TATA_01
CD226	CD226 molecule	SIGNAL_TRANSDUCTION																																									PLASMA_MEMBRANE	YAGI_AML_WITH_T_8_21_TRANSLOCATION			MEMBRANE
MLLT4	myeloid/lymphoid or mixed-lineage leukemia (trithorax homolog, Drosophila); translocated to, 4	SIGNAL_TRANSDUCTION																																									PLASMA_MEMBRANE				MEMBRANE
REPS2	RALBP1 associated Eps domain containing 2	SIGNAL_TRANSDUCTION
SLAMF1	signaling lymphocytic activation molecule family member 1		POSITIVE_REGULATION_OF_BIOLOGICAL_PROCESS	module_64		RUTELLA_RESPONSE_TO_HGF_UP			module_75	module_46	module_27	RUTELLA_RESPONSE_TO_CSF2RB_AND_IL4_UP	RUTELLA_RESPONSE_TO_HGF_VS_CSF2RB_AND_IL4_DN								BASSO_CD40_SIGNALING_UP					POSITIVE_REGULATION_OF_CELLULAR_PROCESS
CD86	CD86 molecule		POSITIVE_REGULATION_OF_BIOLOGICAL_PROCESS	module_64			module_84		module_75	module_46	module_27	RUTELLA_RESPONSE_TO_CSF2RB_AND_IL4_UP	RUTELLA_RESPONSE_TO_HGF_VS_CSF2RB_AND_IL4_DN		HELLER_SILENCED_BY_METHYLATION_UP	KEGG_AUTOIMMUNE_THYROID_DISEASE	KEGG_ALLOGRAFT_REJECTION	KEGG_GRAFT_VERSUS_HOST_DISEASE	KEGG_TYPE_I_DIABETES_MELLITUS							POSITIVE_REGULATION_OF_CELLULAR_PROCESS						GAURNIER_PSMD4_TARGETS			KEGG_INTESTINAL_IMMUNE_NETWORK_FOR_IGA_PRODUCTION					module_45		KEGG_VIRAL_MYOCARDITIS							FOSTER_INFLAMMATORY_RESPONSE_LPS_DN
LIF	leukemia inhibitory factor (cholinergic differentiation factor)		POSITIVE_REGULATION_OF_BIOLOGICAL_PROCESS	module_64			module_84		module_75	module_46				KEGG_CYTOKINE_CYTOKINE_RECEPTOR_INTERACTION						DELYS_THYROID_CANCER_UP					KEGG_JAK_STAT_SIGNALING_PATHWAY	POSITIVE_REGULATION_OF_CELLULAR_PROCESS	MARZEC_IL2_SIGNALING_UP												TATAAA_V$TATA_01	module_45								CREIGHTON_ENDOCRINE_THERAPY_RESISTANCE_3
CDKN1A	cyclin-dependent kinase inhibitor 1A (p21, Cip1)		POSITIVE_REGULATION_OF_BIOLOGICAL_PROCESS	module_64			module_84		module_75		module_27	RUTELLA_RESPONSE_TO_CSF2RB_AND_IL4_UP	RUTELLA_RESPONSE_TO_HGF_VS_CSF2RB_AND_IL4_DN		HELLER_SILENCED_BY_METHYLATION_UP					DELYS_THYROID_CANCER_UP		module_2		module_5		POSITIVE_REGULATION_OF_CELLULAR_PROCESS				module_1				HELLER_HDAC_TARGETS_SILENCED_BY_METHYLATION_UP				NUYTTEN_EZH2_TARGETS_UP								SATO_SILENCED_BY_METHYLATION_IN_PANCREATIC_CANCER_1			FOSTER_INFLAMMATORY_RESPONSE_LPS_DN
IL9	interleukin 9		POSITIVE_REGULATION_OF_BIOLOGICAL_PROCESS	module_64					module_75	module_46				KEGG_CYTOKINE_CYTOKINE_RECEPTOR_INTERACTION											KEGG_JAK_STAT_SIGNALING_PATHWAY	POSITIVE_REGULATION_OF_CELLULAR_PROCESS															KEGG_ASTHMA
ZBTB38	zinc finger and BTB domain containing 38		POSITIVE_REGULATION_OF_BIOLOGICAL_PROCESS		CHARAFE_BREAST_CANCER_LUMINAL_VS_BASAL_DN																					POSITIVE_REGULATION_OF_CELLULAR_PROCESS											DEURIG_T_CELL_PROLYMPHOCYTIC_LEUKEMIA_DN
CD80	CD80 molecule		POSITIVE_REGULATION_OF_BIOLOGICAL_PROCESS			RUTELLA_RESPONSE_TO_HGF_UP					module_27	RUTELLA_RESPONSE_TO_CSF2RB_AND_IL4_UP	RUTELLA_RESPONSE_TO_HGF_VS_CSF2RB_AND_IL4_DN			KEGG_AUTOIMMUNE_THYROID_DISEASE	KEGG_ALLOGRAFT_REJECTION	KEGG_GRAFT_VERSUS_HOST_DISEASE	KEGG_TYPE_I_DIABETES_MELLITUS							POSITIVE_REGULATION_OF_CELLULAR_PROCESS									KEGG_INTESTINAL_IMMUNE_NETWORK_FOR_IGA_PRODUCTION							KEGG_VIRAL_MYOCARDITIS
EBI3	Epstein-Barr virus induced gene 3		POSITIVE_REGULATION_OF_BIOLOGICAL_PROCESS			RUTELLA_RESPONSE_TO_HGF_UP						RUTELLA_RESPONSE_TO_CSF2RB_AND_IL4_UP	RUTELLA_RESPONSE_TO_HGF_VS_CSF2RB_AND_IL4_DN		HELLER_SILENCED_BY_METHYLATION_UP											POSITIVE_REGULATION_OF_CELLULAR_PROCESS																	PLASMA_MEMBRANE		LINDGREN_BLADDER_CANCER_CLUSTER_2B		MEMBRANE
IRF4	interferon regulatory factor 4		POSITIVE_REGULATION_OF_BIOLOGICAL_PROCESS			RUTELLA_RESPONSE_TO_HGF_UP						RUTELLA_RESPONSE_TO_CSF2RB_AND_IL4_UP	RUTELLA_RESPONSE_TO_HGF_VS_CSF2RB_AND_IL4_DN								BASSO_CD40_SIGNALING_UP					POSITIVE_REGULATION_OF_CELLULAR_PROCESS
CCND2	cyclin D2		POSITIVE_REGULATION_OF_BIOLOGICAL_PROCESS				module_84													DELYS_THYROID_CANCER_UP		module_2			KEGG_JAK_STAT_SIGNALING_PATHWAY	POSITIVE_REGULATION_OF_CELLULAR_PROCESS	MARZEC_IL2_SIGNALING_UP	SCHUETZ_BREAST_CANCER_DUCTAL_INVASIVE_UP		module_1	ONDER_CDH1_TARGETS_2_DN									module_45									FOSTER_INFLAMMATORY_RESPONSE_LPS_DN
IL7	interleukin 7		POSITIVE_REGULATION_OF_BIOLOGICAL_PROCESS					SMID_BREAST_CANCER_NORMAL_LIKE_UP						KEGG_CYTOKINE_CYTOKINE_RECEPTOR_INTERACTION											KEGG_JAK_STAT_SIGNALING_PATHWAY	POSITIVE_REGULATION_OF_CELLULAR_PROCESS
TIMP1	TIMP metallopeptidase inhibitor 1		POSITIVE_REGULATION_OF_BIOLOGICAL_PROCESS						module_75	module_46										DELYS_THYROID_CANCER_UP			CHARAFE_BREAST_CANCER_LUMINAL_VS_MESENCHYMAL_DN			POSITIVE_REGULATION_OF_CELLULAR_PROCESS			MCLACHLAN_DENTAL_CARIES_UP					HELLER_HDAC_TARGETS_SILENCED_BY_METHYLATION_UP		MCLACHLAN_DENTAL_CARIES_DN
TNFRSF9	tumor necrosis factor receptor superfamily, member 9		POSITIVE_REGULATION_OF_BIOLOGICAL_PROCESS											KEGG_CYTOKINE_CYTOKINE_RECEPTOR_INTERACTION	HELLER_SILENCED_BY_METHYLATION_UP											POSITIVE_REGULATION_OF_CELLULAR_PROCESS	MARZEC_IL2_SIGNALING_UP																PLASMA_MEMBRANE				MEMBRANE
SAMD4A	sterile alpha motif domain containing 4A		POSITIVE_REGULATION_OF_BIOLOGICAL_PROCESS																							POSITIVE_REGULATION_OF_CELLULAR_PROCESS		SCHUETZ_BREAST_CANCER_DUCTAL_INVASIVE_UP
HTATIP2	HIV-1 Tat interactive protein 2, 30kDa		POSITIVE_REGULATION_OF_BIOLOGICAL_PROCESS																							POSITIVE_REGULATION_OF_CELLULAR_PROCESS																					MEMBRANE
IL1A	interleukin 1, alpha			module_64	CHARAFE_BREAST_CANCER_LUMINAL_VS_BASAL_DN	RUTELLA_RESPONSE_TO_HGF_UP			module_75	module_46		RUTELLA_RESPONSE_TO_CSF2RB_AND_IL4_UP		KEGG_CYTOKINE_CYTOKINE_RECEPTOR_INTERACTION				KEGG_GRAFT_VERSUS_HOST_DISEASE	KEGG_TYPE_I_DIABETES_MELLITUS								MARZEC_IL2_SIGNALING_UP				ONDER_CDH1_TARGETS_2_DN														LINDGREN_BLADDER_CANCER_CLUSTER_2B				FOSTER_INFLAMMATORY_RESPONSE_LPS_DN
CAV1	caveolin 1, caveolae protein, 22kDa			module_64	CHARAFE_BREAST_CANCER_LUMINAL_VS_BASAL_DN		module_84	SMID_BREAST_CANCER_NORMAL_LIKE_UP														module_2	CHARAFE_BREAST_CANCER_LUMINAL_VS_MESENCHYMAL_DN	module_5						module_1			SMID_BREAST_CANCER_LUMINAL_B_DN									KEGG_VIRAL_MYOCARDITIS	PLASMA_MEMBRANE	YAGI_AML_WITH_T_8_21_TRANSLOCATION	LINDGREN_BLADDER_CANCER_CLUSTER_2B		MEMBRANE		FOSTER_INFLAMMATORY_RESPONSE_LPS_DN
IL1RAP	interleukin 1 receptor accessory protein			module_64	CHARAFE_BREAST_CANCER_LUMINAL_VS_BASAL_DN		module_84		module_75	module_46	module_27			KEGG_CYTOKINE_CYTOKINE_RECEPTOR_INTERACTION						DELYS_THYROID_CANCER_UP											ONDER_CDH1_TARGETS_2_DN									module_45			PLASMA_MEMBRANE	YAGI_AML_WITH_T_8_21_TRANSLOCATION			MEMBRANE
CFI	complement factor I			module_64	CHARAFE_BREAST_CANCER_LUMINAL_VS_BASAL_DN			SMID_BREAST_CANCER_NORMAL_LIKE_UP	module_75	module_46	module_27																						SMID_BREAST_CANCER_LUMINAL_B_DN
IL1R1	interleukin 1 receptor, type I			module_64		RUTELLA_RESPONSE_TO_HGF_UP	module_84	SMID_BREAST_CANCER_NORMAL_LIKE_UP	module_75	module_46	module_27	RUTELLA_RESPONSE_TO_CSF2RB_AND_IL4_UP	RUTELLA_RESPONSE_TO_HGF_VS_CSF2RB_AND_IL4_DN	KEGG_CYTOKINE_CYTOKINE_RECEPTOR_INTERACTION								module_2		module_5				SCHUETZ_BREAST_CANCER_DUCTAL_INVASIVE_UP		module_1													PLASMA_MEMBRANE			SATO_SILENCED_BY_METHYLATION_IN_PANCREATIC_CANCER_1	MEMBRANE	CREIGHTON_ENDOCRINE_THERAPY_RESISTANCE_3
STOM	stomatin			module_64		RUTELLA_RESPONSE_TO_HGF_UP	module_84					RUTELLA_RESPONSE_TO_CSF2RB_AND_IL4_UP																										NUYTTEN_EZH2_TARGETS_UP					PLASMA_MEMBRANE		LINDGREN_BLADDER_CANCER_CLUSTER_2B		MEMBRANE
DUSP5	dual specificity phosphatase 5			module_64		RUTELLA_RESPONSE_TO_HGF_UP						RUTELLA_RESPONSE_TO_CSF2RB_AND_IL4_UP	RUTELLA_RESPONSE_TO_HGF_VS_CSF2RB_AND_IL4_DN							DELYS_THYROID_CANCER_UP																	DEURIG_T_CELL_PROLYMPHOCYTIC_LEUKEMIA_DN								LINDGREN_BLADDER_CANCER_CLUSTER_2B	SATO_SILENCED_BY_METHYLATION_IN_PANCREATIC_CANCER_1
HLA-DRA	major histocompatibility complex, class II, DR alpha			module_64			module_84	SMID_BREAST_CANCER_NORMAL_LIKE_UP	module_75	module_46	module_27				HELLER_SILENCED_BY_METHYLATION_UP	KEGG_AUTOIMMUNE_THYROID_DISEASE	KEGG_ALLOGRAFT_REJECTION	KEGG_GRAFT_VERSUS_HOST_DISEASE	KEGG_TYPE_I_DIABETES_MELLITUS									SCHUETZ_BREAST_CANCER_DUCTAL_INVASIVE_UP	MCLACHLAN_DENTAL_CARIES_UP			GAURNIER_PSMD4_TARGETS	SMID_BREAST_CANCER_LUMINAL_B_DN		KEGG_INTESTINAL_IMMUNE_NETWORK_FOR_IGA_PRODUCTION	MCLACHLAN_DENTAL_CARIES_DN					KEGG_ASTHMA	KEGG_VIRAL_MYOCARDITIS	PLASMA_MEMBRANE	YAGI_AML_WITH_T_8_21_TRANSLOCATION	LINDGREN_BLADDER_CANCER_CLUSTER_2B		MEMBRANE
IL10RA	interleukin 10 receptor, alpha			module_64			module_84				module_27			KEGG_CYTOKINE_CYTOKINE_RECEPTOR_INTERACTION						DELYS_THYROID_CANCER_UP					KEGG_JAK_STAT_SIGNALING_PATHWAY		MARZEC_IL2_SIGNALING_UP													module_45			PLASMA_MEMBRANE		LINDGREN_BLADDER_CANCER_CLUSTER_2B		MEMBRANE
CSF2RB	colony stimulating factor 2 receptor, beta, low-affinity (granulocyte-macrophage)			module_64					module_75	module_46	module_27			KEGG_CYTOKINE_CYTOKINE_RECEPTOR_INTERACTION	HELLER_SILENCED_BY_METHYLATION_UP									module_5	KEGG_JAK_STAT_SIGNALING_PATHWAY		MARZEC_IL2_SIGNALING_UP	SCHUETZ_BREAST_CANCER_DUCTAL_INVASIVE_UP	MCLACHLAN_DENTAL_CARIES_UP							MCLACHLAN_DENTAL_CARIES_DN				module_45			PLASMA_MEMBRANE				MEMBRANE
HLA-DOA	major histocompatibility complex, class II, DO alpha			module_64					module_75	module_46	module_27					KEGG_AUTOIMMUNE_THYROID_DISEASE	KEGG_ALLOGRAFT_REJECTION	KEGG_GRAFT_VERSUS_HOST_DISEASE	KEGG_TYPE_I_DIABETES_MELLITUS													GAURNIER_PSMD4_TARGETS			KEGG_INTESTINAL_IMMUNE_NETWORK_FOR_IGA_PRODUCTION						KEGG_ASTHMA	KEGG_VIRAL_MYOCARDITIS	PLASMA_MEMBRANE				MEMBRANE
AHR	aryl hydrocarbon receptor			module_64					module_75		module_27											module_2					MARZEC_IL2_SIGNALING_UP							HELLER_HDAC_TARGETS_SILENCED_BY_METHYLATION_UP												SATO_SILENCED_BY_METHYLATION_IN_PANCREATIC_CANCER_1		CREIGHTON_ENDOCRINE_THERAPY_RESISTANCE_3
IL17A	interleukin 17A			module_64						module_46				KEGG_CYTOKINE_CYTOKINE_RECEPTOR_INTERACTION
EMR1	egf-like module containing, mucin-like, hormone receptor-like 1			module_64							module_27																																PLASMA_MEMBRANE				MEMBRANE
FSCN1	fascin homolog 1, actin-bundling protein (Strongylocentrotus purpuratus)				CHARAFE_BREAST_CANCER_LUMINAL_VS_BASAL_DN	RUTELLA_RESPONSE_TO_HGF_UP						RUTELLA_RESPONSE_TO_CSF2RB_AND_IL4_UP	RUTELLA_RESPONSE_TO_HGF_VS_CSF2RB_AND_IL4_DN		HELLER_SILENCED_BY_METHYLATION_UP								CHARAFE_BREAST_CANCER_LUMINAL_VS_MESENCHYMAL_DN										SMID_BREAST_CANCER_LUMINAL_B_DN	HELLER_HDAC_TARGETS_SILENCED_BY_METHYLATION_UP										YAGI_AML_WITH_T_8_21_TRANSLOCATION		SATO_SILENCED_BY_METHYLATION_IN_PANCREATIC_CANCER_1			FOSTER_INFLAMMATORY_RESPONSE_LPS_DN
ANXA2	annexin A2				CHARAFE_BREAST_CANCER_LUMINAL_VS_BASAL_DN	RUTELLA_RESPONSE_TO_HGF_UP						RUTELLA_RESPONSE_TO_CSF2RB_AND_IL4_UP	RUTELLA_RESPONSE_TO_HGF_VS_CSF2RB_AND_IL4_DN							DELYS_THYROID_CANCER_UP			CHARAFE_BREAST_CANCER_LUMINAL_VS_MESENCHYMAL_DN	module_5													DEURIG_T_CELL_PROLYMPHOCYTIC_LEUKEMIA_DN	NUYTTEN_EZH2_TARGETS_UP					PLASMA_MEMBRANE				MEMBRANE
C10ORF10	chromosome 10 open reading frame 10				CHARAFE_BREAST_CANCER_LUMINAL_VS_BASAL_DN			SMID_BREAST_CANCER_NORMAL_LIKE_UP														module_2		module_5					MCLACHLAN_DENTAL_CARIES_UP	module_1	ONDER_CDH1_TARGETS_2_DN		SMID_BREAST_CANCER_LUMINAL_B_DN			MCLACHLAN_DENTAL_CARIES_DN		NUYTTEN_EZH2_TARGETS_UP								SATO_SILENCED_BY_METHYLATION_IN_PANCREATIC_CANCER_1
MBP	myelin basic protein				CHARAFE_BREAST_CANCER_LUMINAL_VS_BASAL_DN			SMID_BREAST_CANCER_NORMAL_LIKE_UP														module_2									ONDER_CDH1_TARGETS_2_DN						DEURIG_T_CELL_PROLYMPHOCYTIC_LEUKEMIA_DN
KIAA0746	-				CHARAFE_BREAST_CANCER_LUMINAL_VS_BASAL_DN			SMID_BREAST_CANCER_NORMAL_LIKE_UP																							ONDER_CDH1_TARGETS_2_DN		SMID_BREAST_CANCER_LUMINAL_B_DN				DEURIG_T_CELL_PROLYMPHOCYTIC_LEUKEMIA_DN
ELL2	elongation factor, RNA polymerase II, 2				CHARAFE_BREAST_CANCER_LUMINAL_VS_BASAL_DN																BASSO_CD40_SIGNALING_UP																											CREIGHTON_ENDOCRINE_THERAPY_RESISTANCE_3
WWTR1	WW domain containing transcription regulator 1				CHARAFE_BREAST_CANCER_LUMINAL_VS_BASAL_DN																	module_2	CHARAFE_BREAST_CANCER_LUMINAL_VS_MESENCHYMAL_DN	module_5				SCHUETZ_BREAST_CANCER_DUCTAL_INVASIVE_UP		module_1			SMID_BREAST_CANCER_LUMINAL_B_DN
COL4A2	collagen, type IV, alpha 2				CHARAFE_BREAST_CANCER_LUMINAL_VS_BASAL_DN																		CHARAFE_BREAST_CANCER_LUMINAL_VS_MESENCHYMAL_DN					SCHUETZ_BREAST_CANCER_DUCTAL_INVASIVE_UP					SMID_BREAST_CANCER_LUMINAL_B_DN
TUBB6	tubulin, beta 6				CHARAFE_BREAST_CANCER_LUMINAL_VS_BASAL_DN																		CHARAFE_BREAST_CANCER_LUMINAL_VS_MESENCHYMAL_DN					SCHUETZ_BREAST_CANCER_DUCTAL_INVASIVE_UP						HELLER_HDAC_TARGETS_SILENCED_BY_METHYLATION_UP															FOSTER_INFLAMMATORY_RESPONSE_LPS_DN
PRKCDBP	protein kinase C, delta binding protein				CHARAFE_BREAST_CANCER_LUMINAL_VS_BASAL_DN																		CHARAFE_BREAST_CANCER_LUMINAL_VS_MESENCHYMAL_DN					SCHUETZ_BREAST_CANCER_DUCTAL_INVASIVE_UP
PLAT	plasminogen activator, tissue				CHARAFE_BREAST_CANCER_LUMINAL_VS_BASAL_DN																		CHARAFE_BREAST_CANCER_LUMINAL_VS_MESENCHYMAL_DN							module_1								NUYTTEN_EZH2_TARGETS_UP								SATO_SILENCED_BY_METHYLATION_IN_PANCREATIC_CANCER_1
ZC3H12C	zinc finger CCCH-type containing 12C				CHARAFE_BREAST_CANCER_LUMINAL_VS_BASAL_DN																		CHARAFE_BREAST_CANCER_LUMINAL_VS_MESENCHYMAL_DN															NUYTTEN_EZH2_TARGETS_UP
GNAI1	guanine nucleotide binding protein (G protein), alpha inhibiting activity polypeptide 1				CHARAFE_BREAST_CANCER_LUMINAL_VS_BASAL_DN																		CHARAFE_BREAST_CANCER_LUMINAL_VS_MESENCHYMAL_DN																				PLASMA_MEMBRANE				MEMBRANE
ARNTL2	aryl hydrocarbon receptor nuclear translocator-like 2				CHARAFE_BREAST_CANCER_LUMINAL_VS_BASAL_DN																		CHARAFE_BREAST_CANCER_LUMINAL_VS_MESENCHYMAL_DN																							SATO_SILENCED_BY_METHYLATION_IN_PANCREATIC_CANCER_1		CREIGHTON_ENDOCRINE_THERAPY_RESISTANCE_3
FMNL2	formin-like 2				CHARAFE_BREAST_CANCER_LUMINAL_VS_BASAL_DN																		CHARAFE_BREAST_CANCER_LUMINAL_VS_MESENCHYMAL_DN																										FOSTER_INFLAMMATORY_RESPONSE_LPS_DN
PERP	PERP, TP53 apoptosis effector				CHARAFE_BREAST_CANCER_LUMINAL_VS_BASAL_DN																										ONDER_CDH1_TARGETS_2_DN		SMID_BREAST_CANCER_LUMINAL_B_DN
2010-09-01	septin 10				CHARAFE_BREAST_CANCER_LUMINAL_VS_BASAL_DN
CBR1	carbonyl reductase 1				CHARAFE_BREAST_CANCER_LUMINAL_VS_BASAL_DN
CYP1B1	cytochrome P450, family 1, subfamily B, polypeptide 1					RUTELLA_RESPONSE_TO_HGF_UP	module_84	SMID_BREAST_CANCER_NORMAL_LIKE_UP				RUTELLA_RESPONSE_TO_CSF2RB_AND_IL4_UP			HELLER_SILENCED_BY_METHYLATION_UP					DELYS_THYROID_CANCER_UP		module_2		module_5									SMID_BREAST_CANCER_LUMINAL_B_DN	HELLER_HDAC_TARGETS_SILENCED_BY_METHYLATION_UP						module_45						SATO_SILENCED_BY_METHYLATION_IN_PANCREATIC_CANCER_1		CREIGHTON_ENDOCRINE_THERAPY_RESISTANCE_3
SERPINE1	serpin peptidase inhibitor, clade E (nexin, plasminogen activator inhibitor type 1), member 1					RUTELLA_RESPONSE_TO_HGF_UP	module_84					RUTELLA_RESPONSE_TO_CSF2RB_AND_IL4_UP											CHARAFE_BREAST_CANCER_LUMINAL_VS_MESENCHYMAL_DN							module_1								NUYTTEN_EZH2_TARGETS_UP	TATAAA_V$TATA_01	module_45						SATO_SILENCED_BY_METHYLATION_IN_PANCREATIC_CANCER_1			FOSTER_INFLAMMATORY_RESPONSE_LPS_DN
CCR7	chemokine (C-C motif) receptor 7					RUTELLA_RESPONSE_TO_HGF_UP		SMID_BREAST_CANCER_NORMAL_LIKE_UP				RUTELLA_RESPONSE_TO_CSF2RB_AND_IL4_UP	RUTELLA_RESPONSE_TO_HGF_VS_CSF2RB_AND_IL4_DN	KEGG_CYTOKINE_CYTOKINE_RECEPTOR_INTERACTION	HELLER_SILENCED_BY_METHYLATION_UP						BASSO_CD40_SIGNALING_UP											GAURNIER_PSMD4_TARGETS	SMID_BREAST_CANCER_LUMINAL_B_DN										PLASMA_MEMBRANE				MEMBRANE
IL1R2	interleukin 1 receptor, type II					RUTELLA_RESPONSE_TO_HGF_UP		SMID_BREAST_CANCER_NORMAL_LIKE_UP				RUTELLA_RESPONSE_TO_CSF2RB_AND_IL4_UP	RUTELLA_RESPONSE_TO_HGF_VS_CSF2RB_AND_IL4_DN	KEGG_CYTOKINE_CYTOKINE_RECEPTOR_INTERACTION	HELLER_SILENCED_BY_METHYLATION_UP																ONDER_CDH1_TARGETS_2_DN		SMID_BREAST_CANCER_LUMINAL_B_DN						TATAAA_V$TATA_01
IL21R	interleukin 21 receptor					RUTELLA_RESPONSE_TO_HGF_UP		SMID_BREAST_CANCER_NORMAL_LIKE_UP				RUTELLA_RESPONSE_TO_CSF2RB_AND_IL4_UP	RUTELLA_RESPONSE_TO_HGF_VS_CSF2RB_AND_IL4_DN	KEGG_CYTOKINE_CYTOKINE_RECEPTOR_INTERACTION											KEGG_JAK_STAT_SIGNALING_PATHWAY								SMID_BREAST_CANCER_LUMINAL_B_DN
LY75	lymphocyte antigen 75					RUTELLA_RESPONSE_TO_HGF_UP		SMID_BREAST_CANCER_NORMAL_LIKE_UP				RUTELLA_RESPONSE_TO_CSF2RB_AND_IL4_UP	RUTELLA_RESPONSE_TO_HGF_VS_CSF2RB_AND_IL4_DN																		ONDER_CDH1_TARGETS_2_DN												PLASMA_MEMBRANE	YAGI_AML_WITH_T_8_21_TRANSLOCATION			MEMBRANE	CREIGHTON_ENDOCRINE_THERAPY_RESISTANCE_3
C3ORF14	chromosome 3 open reading frame 14					RUTELLA_RESPONSE_TO_HGF_UP						RUTELLA_RESPONSE_TO_CSF2RB_AND_IL4_UP	RUTELLA_RESPONSE_TO_HGF_VS_CSF2RB_AND_IL4_DN		HELLER_SILENCED_BY_METHYLATION_UP																			HELLER_HDAC_TARGETS_SILENCED_BY_METHYLATION_UP
PSD3	pleckstrin and Sec7 domain containing 3					RUTELLA_RESPONSE_TO_HGF_UP						RUTELLA_RESPONSE_TO_CSF2RB_AND_IL4_UP	RUTELLA_RESPONSE_TO_HGF_VS_CSF2RB_AND_IL4_DN							DELYS_THYROID_CANCER_UP																								YAGI_AML_WITH_T_8_21_TRANSLOCATION
SYNGR3	synaptogyrin 3					RUTELLA_RESPONSE_TO_HGF_UP						RUTELLA_RESPONSE_TO_CSF2RB_AND_IL4_UP	RUTELLA_RESPONSE_TO_HGF_VS_CSF2RB_AND_IL4_DN																														PLASMA_MEMBRANE				MEMBRANE
HLA-DRB4	major histocompatibility complex, class II, DR beta 4					RUTELLA_RESPONSE_TO_HGF_UP						RUTELLA_RESPONSE_TO_CSF2RB_AND_IL4_UP			HELLER_SILENCED_BY_METHYLATION_UP	KEGG_AUTOIMMUNE_THYROID_DISEASE	KEGG_ALLOGRAFT_REJECTION	KEGG_GRAFT_VERSUS_HOST_DISEASE	KEGG_TYPE_I_DIABETES_MELLITUS		BASSO_CD40_SIGNALING_UP							SCHUETZ_BREAST_CANCER_DUCTAL_INVASIVE_UP	MCLACHLAN_DENTAL_CARIES_UP			GAURNIER_PSMD4_TARGETS	SMID_BREAST_CANCER_LUMINAL_B_DN	HELLER_HDAC_TARGETS_SILENCED_BY_METHYLATION_UP	KEGG_INTESTINAL_IMMUNE_NETWORK_FOR_IGA_PRODUCTION	MCLACHLAN_DENTAL_CARIES_DN				module_45	KEGG_ASTHMA	KEGG_VIRAL_MYOCARDITIS	PLASMA_MEMBRANE	YAGI_AML_WITH_T_8_21_TRANSLOCATION			MEMBRANE
PDE4DIP	phosphodiesterase 4D interacting protein (myomegalin)					RUTELLA_RESPONSE_TO_HGF_UP						RUTELLA_RESPONSE_TO_CSF2RB_AND_IL4_UP			HELLER_SILENCED_BY_METHYLATION_UP
DFNA5	deafness, autosomal dominant 5					RUTELLA_RESPONSE_TO_HGF_UP						RUTELLA_RESPONSE_TO_CSF2RB_AND_IL4_UP											CHARAFE_BREAST_CANCER_LUMINAL_VS_MESENCHYMAL_DN
KCNMA1	potassium large conductance calcium-activated channel, subfamily M, alpha member 1					RUTELLA_RESPONSE_TO_HGF_UP						RUTELLA_RESPONSE_TO_CSF2RB_AND_IL4_UP																															PLASMA_MEMBRANE				MEMBRANE
PRF1	perforin 1 (pore forming protein)						module_84	SMID_BREAST_CANCER_NORMAL_LIKE_UP	module_75	module_46					HELLER_SILENCED_BY_METHYLATION_UP	KEGG_AUTOIMMUNE_THYROID_DISEASE	KEGG_ALLOGRAFT_REJECTION	KEGG_GRAFT_VERSUS_HOST_DISEASE	KEGG_TYPE_I_DIABETES_MELLITUS																		DEURIG_T_CELL_PROLYMPHOCYTIC_LEUKEMIA_DN			module_45		KEGG_VIRAL_MYOCARDITIS
NCF4	neutrophil cytosolic factor 4, 40kDa						module_84	SMID_BREAST_CANCER_NORMAL_LIKE_UP	module_75	module_46					HELLER_SILENCED_BY_METHYLATION_UP									module_5					MCLACHLAN_DENTAL_CARIES_UP							MCLACHLAN_DENTAL_CARIES_DN				module_45			PLASMA_MEMBRANE				MEMBRANE
HLA-DQB1	major histocompatibility complex, class II, DQ beta 1						module_84	SMID_BREAST_CANCER_NORMAL_LIKE_UP							HELLER_SILENCED_BY_METHYLATION_UP	KEGG_AUTOIMMUNE_THYROID_DISEASE	KEGG_ALLOGRAFT_REJECTION	KEGG_GRAFT_VERSUS_HOST_DISEASE	KEGG_TYPE_I_DIABETES_MELLITUS		BASSO_CD40_SIGNALING_UP	module_2		module_5				SCHUETZ_BREAST_CANCER_DUCTAL_INVASIVE_UP	MCLACHLAN_DENTAL_CARIES_UP			GAURNIER_PSMD4_TARGETS	SMID_BREAST_CANCER_LUMINAL_B_DN		KEGG_INTESTINAL_IMMUNE_NETWORK_FOR_IGA_PRODUCTION	MCLACHLAN_DENTAL_CARIES_DN				module_45	KEGG_ASTHMA	KEGG_VIRAL_MYOCARDITIS		YAGI_AML_WITH_T_8_21_TRANSLOCATION	LINDGREN_BLADDER_CANCER_CLUSTER_2B
HLA-DPA1	major histocompatibility complex, class II, DP alpha 1						module_84	SMID_BREAST_CANCER_NORMAL_LIKE_UP							HELLER_SILENCED_BY_METHYLATION_UP	KEGG_AUTOIMMUNE_THYROID_DISEASE	KEGG_ALLOGRAFT_REJECTION	KEGG_GRAFT_VERSUS_HOST_DISEASE	KEGG_TYPE_I_DIABETES_MELLITUS									SCHUETZ_BREAST_CANCER_DUCTAL_INVASIVE_UP	MCLACHLAN_DENTAL_CARIES_UP			GAURNIER_PSMD4_TARGETS		HELLER_HDAC_TARGETS_SILENCED_BY_METHYLATION_UP	KEGG_INTESTINAL_IMMUNE_NETWORK_FOR_IGA_PRODUCTION	MCLACHLAN_DENTAL_CARIES_DN	DEURIG_T_CELL_PROLYMPHOCYTIC_LEUKEMIA_DN				KEGG_ASTHMA	KEGG_VIRAL_MYOCARDITIS		YAGI_AML_WITH_T_8_21_TRANSLOCATION
VCAM1	vascular cell adhesion molecule 1						module_84	SMID_BREAST_CANCER_NORMAL_LIKE_UP							HELLER_SILENCED_BY_METHYLATION_UP														MCLACHLAN_DENTAL_CARIES_UP				SMID_BREAST_CANCER_LUMINAL_B_DN			MCLACHLAN_DENTAL_CARIES_DN			TATAAA_V$TATA_01						LINDGREN_BLADDER_CANCER_CLUSTER_2B				FOSTER_INFLAMMATORY_RESPONSE_LPS_DN
HLA-DQA1	major histocompatibility complex, class II, DQ alpha 1						module_84								HELLER_SILENCED_BY_METHYLATION_UP	KEGG_AUTOIMMUNE_THYROID_DISEASE	KEGG_ALLOGRAFT_REJECTION	KEGG_GRAFT_VERSUS_HOST_DISEASE	KEGG_TYPE_I_DIABETES_MELLITUS		BASSO_CD40_SIGNALING_UP	module_2		module_5				SCHUETZ_BREAST_CANCER_DUCTAL_INVASIVE_UP	MCLACHLAN_DENTAL_CARIES_UP			GAURNIER_PSMD4_TARGETS		HELLER_HDAC_TARGETS_SILENCED_BY_METHYLATION_UP	KEGG_INTESTINAL_IMMUNE_NETWORK_FOR_IGA_PRODUCTION	MCLACHLAN_DENTAL_CARIES_DN					KEGG_ASTHMA	KEGG_VIRAL_MYOCARDITIS		YAGI_AML_WITH_T_8_21_TRANSLOCATION
HLA-DMA	major histocompatibility complex, class II, DM alpha						module_84								HELLER_SILENCED_BY_METHYLATION_UP	KEGG_AUTOIMMUNE_THYROID_DISEASE	KEGG_ALLOGRAFT_REJECTION	KEGG_GRAFT_VERSUS_HOST_DISEASE	KEGG_TYPE_I_DIABETES_MELLITUS		BASSO_CD40_SIGNALING_UP	module_2		module_5								GAURNIER_PSMD4_TARGETS			KEGG_INTESTINAL_IMMUNE_NETWORK_FOR_IGA_PRODUCTION					module_45	KEGG_ASTHMA	KEGG_VIRAL_MYOCARDITIS		YAGI_AML_WITH_T_8_21_TRANSLOCATION	LINDGREN_BLADDER_CANCER_CLUSTER_2B
HLA-DPB1	major histocompatibility complex, class II, DP beta 1						module_84								HELLER_SILENCED_BY_METHYLATION_UP	KEGG_AUTOIMMUNE_THYROID_DISEASE	KEGG_ALLOGRAFT_REJECTION	KEGG_GRAFT_VERSUS_HOST_DISEASE	KEGG_TYPE_I_DIABETES_MELLITUS		BASSO_CD40_SIGNALING_UP							SCHUETZ_BREAST_CANCER_DUCTAL_INVASIVE_UP	MCLACHLAN_DENTAL_CARIES_UP			GAURNIER_PSMD4_TARGETS		HELLER_HDAC_TARGETS_SILENCED_BY_METHYLATION_UP	KEGG_INTESTINAL_IMMUNE_NETWORK_FOR_IGA_PRODUCTION	MCLACHLAN_DENTAL_CARIES_DN	DEURIG_T_CELL_PROLYMPHOCYTIC_LEUKEMIA_DN				KEGG_ASTHMA	KEGG_VIRAL_MYOCARDITIS		YAGI_AML_WITH_T_8_21_TRANSLOCATION	LINDGREN_BLADDER_CANCER_CLUSTER_2B
HLA-DRB1	major histocompatibility complex, class II, DR beta 1						module_84								HELLER_SILENCED_BY_METHYLATION_UP	KEGG_AUTOIMMUNE_THYROID_DISEASE	KEGG_ALLOGRAFT_REJECTION	KEGG_GRAFT_VERSUS_HOST_DISEASE	KEGG_TYPE_I_DIABETES_MELLITUS													GAURNIER_PSMD4_TARGETS		HELLER_HDAC_TARGETS_SILENCED_BY_METHYLATION_UP	KEGG_INTESTINAL_IMMUNE_NETWORK_FOR_IGA_PRODUCTION						KEGG_ASTHMA	KEGG_VIRAL_MYOCARDITIS			LINDGREN_BLADDER_CANCER_CLUSTER_2B
HSPA1A	heat shock 70kDa protein 1A						module_84								HELLER_SILENCED_BY_METHYLATION_UP																			HELLER_HDAC_TARGETS_SILENCED_BY_METHYLATION_UP
MTUS1	mitochondrial tumor suppressor 1						module_84													DELYS_THYROID_CANCER_UP		module_2		module_5						module_1	ONDER_CDH1_TARGETS_2_DN						DEURIG_T_CELL_PROLYMPHOCYTIC_LEUKEMIA_DN		TATAAA_V$TATA_01									CREIGHTON_ENDOCRINE_THERAPY_RESISTANCE_3	FOSTER_INFLAMMATORY_RESPONSE_LPS_DN
SERPINA1	serpin peptidase inhibitor, clade A (alpha-1 antiproteinase, antitrypsin), member 1						module_84													DELYS_THYROID_CANCER_UP				module_5					MCLACHLAN_DENTAL_CARIES_UP		ONDER_CDH1_TARGETS_2_DN					MCLACHLAN_DENTAL_CARIES_DN				module_45						SATO_SILENCED_BY_METHYLATION_IN_PANCREATIC_CANCER_1
JUNB	jun B proto-oncogene						module_84														BASSO_CD40_SIGNALING_UP	module_2		module_5						module_1								NUYTTEN_EZH2_TARGETS_UP	TATAAA_V$TATA_01	module_45									FOSTER_INFLAMMATORY_RESPONSE_LPS_DN
ACSL1	acyl-CoA synthetase long-chain family member 1						module_84															module_2		module_5																module_45
BASP1	brain abundant, membrane attached signal protein 1						module_84																CHARAFE_BREAST_CANCER_LUMINAL_VS_MESENCHYMAL_DN															NUYTTEN_EZH2_TARGETS_UP					PLASMA_MEMBRANE	YAGI_AML_WITH_T_8_21_TRANSLOCATION			MEMBRANE
PDE4B	phosphodiesterase 4B, cAMP-specific (phosphodiesterase E4 dunce homolog, Drosophila)						module_84																														DEURIG_T_CELL_PROLYMPHOCYTIC_LEUKEMIA_DN			module_45									FOSTER_INFLAMMATORY_RESPONSE_LPS_DN
STX11	syntaxin 11						module_84																																	module_45
NAPSA	napsin A aspartic peptidase						module_84
CLU	clusterin							SMID_BREAST_CANCER_NORMAL_LIKE_UP	module_75	module_46					HELLER_SILENCED_BY_METHYLATION_UP
DPP4	dipeptidyl-peptidase 4 (CD26, adenosine deaminase complexing protein 2)							SMID_BREAST_CANCER_NORMAL_LIKE_UP	module_75	module_46										DELYS_THYROID_CANCER_UP
CIITA	class II, major histocompatibility complex, transactivator							SMID_BREAST_CANCER_NORMAL_LIKE_UP		module_46	module_27																																	YAGI_AML_WITH_T_8_21_TRANSLOCATION		SATO_SILENCED_BY_METHYLATION_IN_PANCREATIC_CANCER_1
HOXA9	homeobox A9							SMID_BREAST_CANCER_NORMAL_LIKE_UP																									SMID_BREAST_CANCER_LUMINAL_B_DN						TATAAA_V$TATA_01							SATO_SILENCED_BY_METHYLATION_IN_PANCREATIC_CANCER_1
TMOD1	tropomodulin 1							SMID_BREAST_CANCER_NORMAL_LIKE_UP																										HELLER_HDAC_TARGETS_SILENCED_BY_METHYLATION_UP
C14ORF139	chromosome 14 open reading frame 139							SMID_BREAST_CANCER_NORMAL_LIKE_UP																													DEURIG_T_CELL_PROLYMPHOCYTIC_LEUKEMIA_DN
SP140	SP140 nuclear body protein							SMID_BREAST_CANCER_NORMAL_LIKE_UP																														NUYTTEN_EZH2_TARGETS_UP									MEMBRANE
P4HA2	procollagen-proline, 2-oxoglutarate 4-dioxygenase (proline 4-hydroxylase), alpha polypeptide II								module_75	module_46										DELYS_THYROID_CANCER_UP				module_5														NUYTTEN_EZH2_TARGETS_UP
AIM2	absent in melanoma 2								module_75	module_46																												NUYTTEN_EZH2_TARGETS_UP											FOSTER_INFLAMMATORY_RESPONSE_LPS_DN
PTPRN2	protein tyrosine phosphatase, receptor type, N polypeptide 2										module_27								KEGG_TYPE_I_DIABETES_MELLITUS																								PLASMA_MEMBRANE				MEMBRANE	CREIGHTON_ENDOCRINE_THERAPY_RESISTANCE_3
ADAM8	ADAM metallopeptidase domain 8											RUTELLA_RESPONSE_TO_CSF2RB_AND_IL4_UP	RUTELLA_RESPONSE_TO_HGF_VS_CSF2RB_AND_IL4_DN								BASSO_CD40_SIGNALING_UP										ONDER_CDH1_TARGETS_2_DN							NUYTTEN_EZH2_TARGETS_UP		module_45			PLASMA_MEMBRANE			SATO_SILENCED_BY_METHYLATION_IN_PANCREATIC_CANCER_1	MEMBRANE
CSF2	colony stimulating factor 2 (granulocyte-macrophage)													KEGG_CYTOKINE_CYTOKINE_RECEPTOR_INTERACTION											KEGG_JAK_STAT_SIGNALING_PATHWAY		MARZEC_IL2_SIGNALING_UP				ONDER_CDH1_TARGETS_2_DN							NUYTTEN_EZH2_TARGETS_UP								SATO_SILENCED_BY_METHYLATION_IN_PANCREATIC_CANCER_1
IL22	interleukin 22													KEGG_CYTOKINE_CYTOKINE_RECEPTOR_INTERACTION											KEGG_JAK_STAT_SIGNALING_PATHWAY														TATAAA_V$TATA_01
IL26	interleukin 26													KEGG_CYTOKINE_CYTOKINE_RECEPTOR_INTERACTION											KEGG_JAK_STAT_SIGNALING_PATHWAY
PHLDA2	pleckstrin homology-like domain, family A, member 2														HELLER_SILENCED_BY_METHYLATION_UP					DELYS_THYROID_CANCER_UP		module_2					MARZEC_IL2_SIGNALING_UP							HELLER_HDAC_TARGETS_SILENCED_BY_METHYLATION_UP				NUYTTEN_EZH2_TARGETS_UP
FBN1	fibrillin 1														HELLER_SILENCED_BY_METHYLATION_UP							module_2	CHARAFE_BREAST_CANCER_LUMINAL_VS_MESENCHYMAL_DN					SCHUETZ_BREAST_CANCER_DUCTAL_INVASIVE_UP		module_1				HELLER_HDAC_TARGETS_SILENCED_BY_METHYLATION_UP
HLA-DRB6	major histocompatibility complex, class II, DR beta 6 (pseudogene)														HELLER_SILENCED_BY_METHYLATION_UP													SCHUETZ_BREAST_CANCER_DUCTAL_INVASIVE_UP	MCLACHLAN_DENTAL_CARIES_UP							MCLACHLAN_DENTAL_CARIES_DN									LINDGREN_BLADDER_CANCER_CLUSTER_2B
GAD1	glutamate decarboxylase 1 (brain, 67kDa)																		KEGG_TYPE_I_DIABETES_MELLITUS
PON2	paraoxonase 2																			DELYS_THYROID_CANCER_UP		module_2		module_5														NUYTTEN_EZH2_TARGETS_UP
PDLIM4	PDZ and LIM domain 4																			DELYS_THYROID_CANCER_UP		module_2
NFE2L3	nuclear factor (erythroid-derived 2)-like 3																			DELYS_THYROID_CANCER_UP											ONDER_CDH1_TARGETS_2_DN
PRDM1	PR domain containing 1, with ZNF domain																			DELYS_THYROID_CANCER_UP																	DEURIG_T_CELL_PROLYMPHOCYTIC_LEUKEMIA_DN		TATAAA_V$TATA_01
IRF5	interferon regulatory factor 5																				BASSO_CD40_SIGNALING_UP
RBPMS	RNA binding protein with multiple splicing																					module_2		module_5						module_1
SYT11	synaptotagmin XI																					module_2												HELLER_HDAC_TARGETS_SILENCED_BY_METHYLATION_UP			DEURIG_T_CELL_PROLYMPHOCYTIC_LEUKEMIA_DN
SHOX2	short stature homeobox 2																						CHARAFE_BREAST_CANCER_LUMINAL_VS_MESENCHYMAL_DN					SCHUETZ_BREAST_CANCER_DUCTAL_INVASIVE_UP					SMID_BREAST_CANCER_LUMINAL_B_DN						TATAAA_V$TATA_01
FHOD3	formin homology 2 domain containing 3																						CHARAFE_BREAST_CANCER_LUMINAL_VS_MESENCHYMAL_DN								ONDER_CDH1_TARGETS_2_DN		SMID_BREAST_CANCER_LUMINAL_B_DN
RUNX2	runt-related transcription factor 2																						CHARAFE_BREAST_CANCER_LUMINAL_VS_MESENCHYMAL_DN															NUYTTEN_EZH2_TARGETS_UP	TATAAA_V$TATA_01						LINDGREN_BLADDER_CANCER_CLUSTER_2B
PYGL	phosphorylase, glycogen; liver (Hers disease, glycogen storage disease type VI)																						CHARAFE_BREAST_CANCER_LUMINAL_VS_MESENCHYMAL_DN																	module_45
CCDC50	coiled-coil domain containing 50																						CHARAFE_BREAST_CANCER_LUMINAL_VS_MESENCHYMAL_DN
SERPINB1	serpin peptidase inhibitor, clade B (ovalbumin), member 1																							module_5							ONDER_CDH1_TARGETS_2_DN									module_45								CREIGHTON_ENDOCRINE_THERAPY_RESISTANCE_3
ADCY9	adenylate cyclase 9																										MARZEC_IL2_SIGNALING_UP							HELLER_HDAC_TARGETS_SILENCED_BY_METHYLATION_UP									PLASMA_MEMBRANE				MEMBRANE
TWIST1	twist homolog 1 (acrocephalosyndactyly 3; Saethre-Chotzen syndrome) (Drosophila)																											SCHUETZ_BREAST_CANCER_DUCTAL_INVASIVE_UP											TATAAA_V$TATA_01							SATO_SILENCED_BY_METHYLATION_IN_PANCREATIC_CANCER_1
SULF1	sulfatase 1																											SCHUETZ_BREAST_CANCER_DUCTAL_INVASIVE_UP											TATAAA_V$TATA_01
TES	testis derived transcript (3 LIM domains)																													module_1							DEURIG_T_CELL_PROLYMPHOCYTIC_LEUKEMIA_DN		TATAAA_V$TATA_01						LINDGREN_BLADDER_CANCER_CLUSTER_2B	SATO_SILENCED_BY_METHYLATION_IN_PANCREATIC_CANCER_1
NCALD	neurocalcin delta																													module_1									TATAAA_V$TATA_01					YAGI_AML_WITH_T_8_21_TRANSLOCATION				CREIGHTON_ENDOCRINE_THERAPY_RESISTANCE_3
CYB561	cytochrome b-561																														ONDER_CDH1_TARGETS_2_DN							NUYTTEN_EZH2_TARGETS_UP					PLASMA_MEMBRANE				MEMBRANE
CA2	carbonic anhydrase II																														ONDER_CDH1_TARGETS_2_DN								TATAAA_V$TATA_01
LSR	lipolysis stimulated lipoprotein receptor																														ONDER_CDH1_TARGETS_2_DN												PLASMA_MEMBRANE				MEMBRANE
ZBED2	zinc finger, BED-type containing 2																														ONDER_CDH1_TARGETS_2_DN
NFIB	nuclear factor I/B																																SMID_BREAST_CANCER_LUMINAL_B_DN						TATAAA_V$TATA_01
CDC14B	CDC14 cell division cycle 14 homolog B (S. cerevisiae)																																	HELLER_HDAC_TARGETS_SILENCED_BY_METHYLATION_UP														CREIGHTON_ENDOCRINE_THERAPY_RESISTANCE_3
EHHADH	enoyl-Coenzyme A, hydratase/3-hydroxyacyl Coenzyme A dehydrogenase																																	HELLER_HDAC_TARGETS_SILENCED_BY_METHYLATION_UP
MAN1A1	mannosidase, alpha, class 1A, member 1																																				DEURIG_T_CELL_PROLYMPHOCYTIC_LEUKEMIA_DN	NUYTTEN_EZH2_TARGETS_UP						YAGI_AML_WITH_T_8_21_TRANSLOCATION
CAPN2	calpain 2, (m/II) large subunit																																				DEURIG_T_CELL_PROLYMPHOCYTIC_LEUKEMIA_DN											CREIGHTON_ENDOCRINE_THERAPY_RESISTANCE_3
DNER	-																																					NUYTTEN_EZH2_TARGETS_UP					PLASMA_MEMBRANE				MEMBRANE
APBB2	amyloid beta (A4) precursor protein-binding, family B, member 2 (Fe65-like)																																					NUYTTEN_EZH2_TARGETS_UP								SATO_SILENCED_BY_METHYLATION_IN_PANCREATIC_CANCER_1
IL4I1	interleukin 4 induced 1																																					NUYTTEN_EZH2_TARGETS_UP											FOSTER_INFLAMMATORY_RESPONSE_LPS_DN
C15ORF48	chromosome 15 open reading frame 48																																					NUYTTEN_EZH2_TARGETS_UP
KLHL4	kelch-like 4 (Drosophila)																																					NUYTTEN_EZH2_TARGETS_UP
CPNE8	copine VIII																																					NUYTTEN_EZH2_TARGETS_UP
SQRDL	sulfide quinone reductase-like (yeast)																																					NUYTTEN_EZH2_TARGETS_UP
MARVELD2	MARVEL domain containing 2																																					NUYTTEN_EZH2_TARGETS_UP
ABCA13	ATP-binding cassette, sub-family A (ABC1), member 13																																					NUYTTEN_EZH2_TARGETS_UP
TMPRSS3	transmembrane protease, serine 3																																						TATAAA_V$TATA_01								MEMBRANE
SLC27A2	solute carrier family 27 (fatty acid transporter), member 2																																						TATAAA_V$TATA_01									CREIGHTON_ENDOCRINE_THERAPY_RESISTANCE_3
HSD3B7	hydroxy-delta-5-steroid dehydrogenase, 3 beta- and steroid delta-isomerase 7																																						TATAAA_V$TATA_01
HOXA10	homeobox A10																																						TATAAA_V$TATA_01
HS6ST2	heparan sulfate 6-O-sulfotransferase 2																																						TATAAA_V$TATA_01
ELAVL2	ELAV (embryonic lethal, abnormal vision, Drosophila)-like 2 (Hu antigen B)																																						TATAAA_V$TATA_01
MMP20	matrix metallopeptidase 20 (enamelysin)																																						TATAAA_V$TATA_01
DNAJA4	DnaJ (Hsp40) homolog, subfamily A, member 4																																						TATAAA_V$TATA_01
MSC	musculin (activated B-cell factor-1)																																						TATAAA_V$TATA_01
MYO3B	myosin IIIB																																						TATAAA_V$TATA_01
GJB2	gap junction protein, beta 2, 26kDa (connexin 26)																																										PLASMA_MEMBRANE				MEMBRANE
TRPA1	transient receptor potential cation channel, subfamily A, member 1																																										PLASMA_MEMBRANE				MEMBRANE
SLC35D2	solute carrier family 35, member D2																																											YAGI_AML_WITH_T_8_21_TRANSLOCATION				CREIGHTON_ENDOCRINE_THERAPY_RESISTANCE_3
TJP2	tight junction protein 2 (zona occludens 2)																																													SATO_SILENCED_BY_METHYLATION_IN_PANCREATIC_CANCER_1		CREIGHTON_ENDOCRINE_THERAPY_RESISTANCE_3	FOSTER_INFLAMMATORY_RESPONSE_LPS_DN
SLC26A4	solute carrier family 26, member 4																																														MEMBRANE
FBXO32	F-box protein 32																																															CREIGHTON_ENDOCRINE_THERAPY_RESISTANCE_3
PTGFRN	prostaglandin F2 receptor negative regulator																																															CREIGHTON_ENDOCRINE_THERAPY_RESISTANCE_3
OSBPL10	oxysterol binding protein-like 10																																															CREIGHTON_ENDOCRINE_THERAPY_RESISTANCE_3
PIK3AP1	phosphoinositide-3-kinase adaptor protein 1																																															CREIGHTON_ENDOCRINE_THERAPY_RESISTANCE_3
ILDR1	immunoglobulin-like domain containing receptor 1																																															CREIGHTON_ENDOCRINE_THERAPY_RESISTANCE_3
ATP8B4	ATPase, Class I, type 8B, member 4																																															CREIGHTON_ENDOCRINE_THERAPY_RESISTANCE_3
BAIAP2L1	BAI1-associated protein 2-like 1																																															CREIGHTON_ENDOCRINE_THERAPY_RESISTANCE_3
ZBTB32	zinc finger and BTB domain containing 32																																																FOSTER_INFLAMMATORY_RESPONSE_LPS_DN
THEM4	thioesterase superfamily member 4
IQCG	IQ motif containing G
ANKRD57	ankyrin repeat domain 57
KLF11	Kruppel-like factor 11
DRAP1	DR1-associated protein 1 (negative cofactor 2 alpha)
SIX1	sine oculis homeobox homolog 1 (Drosophila)
GPR132	G protein-coupled receptor 132
RASSF4	Ras association (RalGDS/AF-6) domain family 4
SEMA6A	sema domain, transmembrane domain (TM), and cytoplasmic domain, (semaphorin) 6A
RORC	RAR-related orphan receptor C
ARHGEF12	Rho guanine nucleotide exchange factor (GEF) 12
KIF21A	kinesin family member 21A
PPP2R2B	protein phosphatase 2 (formerly 2A), regulatory subunit B (PR 52), beta isoform
C3ORF59	chromosome 3 open reading frame 59
C4ORF32	chromosome 4 open reading frame 32
CYP19A1	cytochrome P450, family 19, subfamily A, polypeptide 1
ADD2	adducin 2 (beta)
TSHZ2	teashirt family zinc finger 2
FUCA2	fucosidase, alpha-L- 2, plasma
GALM	galactose mutarotase (aldose 1-epimerase)
APOBEC3B	apolipoprotein B mRNA editing enzyme, catalytic polypeptide-like 3B
PARVB	parvin, beta
C9ORF64	chromosome 9 open reading frame 64
MCOLN2	mucolipin 2
SERPINB6	serpin peptidase inhibitor, clade B (ovalbumin), member 6
HBE1	hemoglobin, epsilon 1
HHLA2	HERV-H LTR-associating 2
MYBPC2	myosin binding protein C, fast type
FAM50B	family with sequence similarity 50, member B
C3ORF1	chromosome 3 open reading frame 1
GAS2L3	growth arrest-specific 2 like 3
ADPRH	ADP-ribosylarginine hydrolase
C6ORF103	chromosome 6 open reading frame 103
LOC285972	-
PRSS7	protease, serine, 7 (enterokinase)
ODZ3	odz, odd Oz/ten-m homolog 3 (Drosophila)
LOC339803	-
OR51B4	olfactory receptor, family 51, subfamily B, member 4
LOC613266	-
LOC339751	-
LOC283485	-
RNF157	ring finger protein 157
SOX2OT	SOX2 overlapping transcript (non-coding RNA)
C20ORF118	chromosome 20 open reading frame 118
ZC3H12D	zinc finger CCCH-type containing 12D
LOC401131	-
BHLHB2	basic helix-loop-helix domain containing, class B, 2
BIC	-
C20ORF133	chromosome 20 open reading frame 133
C8ORF13	chromosome 8 open reading frame 13
DSCR1L1	Down syndrome critical region gene 1-like 1
EBI2	Epstein-Barr virus induced gene 2 (lymphocyte-specific G protein-coupled receptor)
FAM79B	family with sequence similarity 79, member B
FER1L3	fer-1-like 3, myoferlin (C. elegans)
FLJ20518	-
FLJ21986	-
FLJ23577	-
FLJ40235	-
GOLPH4	golgi phosphoprotein 4
HOP	-
HRASLS3	HRAS-like suppressor 3
KIAA0574	-
KIAA1622	KIAA1622
LOC162073	-
LOC283551	-
MGC26963	-
NALP2	NACHT, leucine rich repeat and PYD containing 2
PSCDBP	pleckstrin homology, Sec7 and coiled-coil domains, binding protein
SNFT	-
TNFSF7	tumor necrosis factor (ligand) superfamily, member 7
ZFHX1B	zinc finger homeobox 1b
[truncated: 2 more columns]

## Sheet: Sheet2
Overlap Results
Collection(s):	C1, C2, C3, C4, C5
# overlaps shown:	50
# genesets in collections:	6769
# genes in comparison (n):	1118
# genes in collections (N):	30838
Gene Set Name	# Genes in Gene Set (K)	Description	# Genes in Overlap (k)	k/K	p value
CTTTGT_V$LEF1_Q2	1495	Genes with promoter regions [-2kb,2kb] around transcription start site containing the motif CTTTGT which matches annotation for LEF1: lymphoid enhancer-binding factor 1	129	0.0863	0
GOZGIT_ESR1_TARGETS_DN	776	Genes down-regulated in TMX2-28 cells (breast cancer) which do not express ESR1 [Gene ID=2099]) compared to the parental MCF7 cells which do.	85	0.1095	0
PUJANA_BRCA2_PCC_NETWORK	432	Genes constituting the BRCA2-PCC network of transcripts whose expression positively correlated (Pearson correlation coefficient, PCC >= 0.4) with that of BRCA2 [Gene ID=675] across a compendium of normal tissues.	59	0.1366	0
SMID_BREAST_CANCER_NORMAL_LIKE_UP	493	Genes up-regulated in the normal-like subtype of breast cancer.	76	0.1542	0
module_44	319	Genes in module_44	51	0.1599	0
HADDAD_B_LYMPHOCYTE_PROGENITOR	298	Genes up-regulated in hematopoietic progenitor cells (HPC) of B lymphocyte lineage CD34+CD45RA+CD10+ [Gene ID=947, 5788, 4311].	50	0.1678	0
VERHAAK_AML_WITH_NPM1_MUTATED_DN	256	Genes down-regulated in acute myeloid leukemia (AML) patients with mutated NPM1 [Gene ID=4869].	45	0.1758	0
JAATINEN_HEMATOPOIETIC_STEM_CELL_UP	319	Genes up-regulated in CD133+ [Gene ID=8842] cells (hematopoietic stem cells, HSC) compared to the CD133- cells.	59	0.185	0
LEE_DIFFERENTIATING_T_LYMPHOCYTE	141	Genes enriched at every T lymphocyte differentiation stage compared to the early passage fetal thymic stromal cultures (TSC).	45	0.3191	0
TTGTTT_V$FOXO4_01	1549	Genes with promoter regions [-2kb,2kb] around transcription start site containing the motif TTGTTT which matches annotation for MLLT7: myeloid/lymphoid or mixed-lineage leukemia (trithorax homolog, Drosophila); translocated to, 7	122	0.0788	5.55e-16
SMID_BREAST_CANCER_LUMINAL_B_DN	599	Genes down-regulated in the luminal B subtype of breast cancer.	65	0.1085	4.11e-15
LINDGREN_BLADDER_CANCER_CLUSTER_2B	389	Genes specifically up-regulated in Cluster IIb of urothelial cell carcinom (UCC) tumors.	50	0.1285	9.55e-15
CAGGTG_V$E12_Q6	1850	Genes with promoter regions [-2kb,2kb] around transcription start site containing the motif CAGGTG which matches annotation for TCF3: transcription factor 3 (E2A immunoglobulin enhancer binding factors E12/E47)	134	0.0724	1.23e-14
module_84	531	Genes in module_84	59	0.1111	2.79e-14
module_11	526	Genes in module_11	58	0.1103	6.43e-14
CHIARETTI_T_ALL_REFRACTORY_TO_THERAPY	28	Genes down-regulated in T cell acute lymphocytic leukemia (T-ALL) patients refractory to chemotherapy treatment.	14	0.5	1.56e-13
AACTTT_UNKNOWN	1475	Genes with promoter regions [-2kb,2kb] around transcription start site containing motif AACTTT. Motif does not match any known transcription factor	111	0.0753	2.58e-13
module_12	351	Genes in module_12	44	0.1254	9.24e-13
TGGAAA_V$NFAT_Q4_01	1438	Genes with promoter regions [-2kb,2kb] around transcription start site containing the motif TGGAAA which matches annotation for NFAT<br> NFATC	107	0.0744	1.45e-12
GGGAGGRR_V$MAZ_Q6	1738	Genes with promoter regions [-2kb,2kb] around transcription start site containing the motif GGGAGGRR which matches annotation for MAZ: MYC-associated zinc finger protein (purine-binding transcription factor)	122	0.0702	1.84e-12
FERRANDO_T_ALL_WITH_MLL_ENL_FUSION_UP	76	Top 100 genes positively (UP) and negatively (DN) associated with T-cell acute lymphoblastic leukemia MLL T-ALL) expressing MLL-ENL fusion [Gene ID=4297, 4298].	20	0.2632	2.06e-12
WALLACE_PROSTATE_CANCER_RACE_UP	318	Genes up-regulated in prostate cancer samples from African-American patients compared to those from the European-American patients.	41	0.1289	2.21e-12
module_137	531	Genes in module_137	55	0.1036	3.58e-12
BASAKI_YBX1_TARGETS_DN	380	Genes down-regulated in SKOC-3 cells (ovarian cancer) after YB-1 (YBX1) [Gene ID=4904] knockdown by RNAi.	45	0.1184	3.74e-12
LEE_RECENT_THYMIC_EMIGRANT	106	Candidate genes specific for recent thymic emigrants (RTEs).	23	0.217	3.74e-12
PUJANA_ATM_PCC_NETWORK	1461	Genes constituting the ATM-PCC network of transcripts whose expression positively correlated (Pearson correlation coefficient, PCC >= 0.4) with that of ATM [Gene ID=472] across a compendium of normal tissues.	107	0.0732	3.84e-12
DACOSTA_UV_RESPONSE_VIA_ERCC3_DN	855	Genes down-regulated in fibroblasts expressing mutant forms of ERCC3 [Gene ID=2071] after UV irradiation.	74	0.0865	5.35e-12
module_100	529	Genes in module_100	54	0.1021	9.9e-12
module_66	536	Genes in module_66	54	0.1007	1.64e-11
DOANE_RESPONSE_TO_ANDROGEN_DN	245	Genes down-regulated in MDA-MB-453 cells (class A ER(-) [Gene ID=2099] breast cancer) after exposure to the androgen R1881 [PubChem=13766].	34	0.1388	2.18e-11
GGGCGGR_V$SP1_Q6	2178	Genes with promoter regions [-2kb,2kb] around transcription start site containing the motif GGGCGGR which matches annotation for SP1: Sp1 transcription factor	140	0.0643	2.25e-11
RTAAACA_V$FREAC2_01	714	Genes with promoter regions [-2kb,2kb] around transcription start site containing the motif RTAAACA which matches annotation for FOXF2: forkhead box F2	64	0.0896	3.52e-11
PEREZ_TP53_TARGETS	1191	Genes up-regulated in the HMEC cells (primary mammary epithelium) upon expression of TP53 [Gene ID=7157] off adenoviral vector.	90	0.0756	4.39e-11
module_15	350	Genes in module_15	41	0.1171	4.78e-11
module_53	391	Genes in module_53	43	0.11	1.25e-10
GRESHOCK_CANCER_COPY_NUMBER_DN	347	Genes from common genomic losses observed in a meta analyis of copy number alterations across a panel of different cancer cell lines and tumor samples.	40	0.1153	1.34e-10
DNA_BINDING	588	Genes annotated by the GO term GO:0003677. Interacting selectively with DNA (deoxyribonucleic acid).	55	0.0935	1.8e-10
RUTELLA_RESPONSE_TO_HGF_DN	238	Genes down-regulated in peripheral blood monocytes by HGF [Gene ID=3082].	32	0.1345	1.93e-10
WINTER_HYPOXIA_DN	51	Genes down-regulated in head and neck tumor samples which clustered around known hypoxia genes.	15	0.2941	2.1e-10
DEURIG_T_CELL_PROLYMPHOCYTIC_LEUKEMIA_DN	326	Genes down-regulated in T-PLL cells (T-cell prolymphocytic leukemia) bearing the inv(14)/t(14:14) chromosomal aberration.	38	0.1166	2.81e-10
module_75	391	Genes in module_75	42	0.1074	4.24e-10
HUTTMANN_B_CLL_POOR_SURVIVAL_UP	289	Up-regulated genes in B-CLL (B-cell chronic leukemia) patients expressing high levels of ZAP70 and CD38 [Gene ID=7535, 952], which are associated with poor survival.	35	0.1211	5.03e-10
GRESHOCK_CANCER_COPY_NUMBER_UP	322	Genes from common genomic gains observed in a meta analyis of copy number alterations across a panel of different cancer cell lines and tumor samples.	37	0.1149	7.19e-10
module_45	563	Genes in module_45	52	0.0924	8.8e-10
CAGCTG_V$AP4_Q5	1151	Genes with promoter regions [-2kb,2kb] around transcription start site containing the motif CAGCTG which matches annotation for REPIN1: replication initiator 1	84	0.073	1.08e-09
THUM_SYSTOLIC_HEART_FAILURE_DN	242	Genes down-regulated in samples with systolic heart failure compared to normal hearts.	31	0.1281	1.24e-09
KEGG_T_CELL_RECEPTOR_SIGNALING_PATHWAY	108	T cell receptor signaling pathway	20	0.1852	1.85e-09
RYTTCCTG_V$ETS2_B	824	Genes with promoter regions [-2kb,2kb] around transcription start site containing the motif RYTTCCTG which matches annotation for ETS2: v-ets erythroblastosis virus E26 oncogene homolog 2 (avian)	66	0.0801	1.91e-09
KEGG_HEMATOPOIETIC_CELL_LINEAGE	88	Hematopoietic cell lineage	18	0.2045	2.25e-09
TAKEDA_TARGETS_OF_NUP98_HOXA9_FUSION_3D_UP	181	Genes up-regulated in CD34+ [Gene ID=947] hematopoetic cells by expression of NUP98-HOXA9 fusion [Gene ID=4928, 3205] off a retroviral vector at 3 days after transduction.	26	0.1436	2.3e-09
Gene/Gene Set Overlap Matrix
Gene Symbol	Description	CTTTGT_V$LEF1_Q2	GOZGIT_ESR1_TARGETS_DN	PUJANA_BRCA2_PCC_NETWORK	SMID_BREAST_CANCER_NORMAL_LIKE_UP	module_44	HADDAD_B_LYMPHOCYTE_PROGENITOR	VERHAAK_AML_WITH_NPM1_MUTATED_DN	JAATINEN_HEMATOPOIETIC_STEM_CELL_UP	LEE_DIFFERENTIATING_T_LYMPHOCYTE	TTGTTT_V$FOXO4_01	SMID_BREAST_CANCER_LUMINAL_B_DN	LINDGREN_BLADDER_CANCER_CLUSTER_2B	CAGGTG_V$E12_Q6	module_84	module_11	CHIARETTI_T_ALL_REFRACTORY_TO_THERAPY	AACTTT_UNKNOWN	module_12	TGGAAA_V$NFAT_Q4_01	GGGAGGRR_V$MAZ_Q6	FERRANDO_T_ALL_WITH_MLL_ENL_FUSION_UP	WALLACE_PROSTATE_CANCER_RACE_UP	module_137	BASAKI_YBX1_TARGETS_DN	LEE_RECENT_THYMIC_EMIGRANT	PUJANA_ATM_PCC_NETWORK	DACOSTA_UV_RESPONSE_VIA_ERCC3_DN	module_100	module_66	DOANE_RESPONSE_TO_ANDROGEN_DN	GGGCGGR_V$SP1_Q6	RTAAACA_V$FREAC2_01	PEREZ_TP53_TARGETS	module_15	module_53	GRESHOCK_CANCER_COPY_NUMBER_DN	DNA_BINDING	RUTELLA_RESPONSE_TO_HGF_DN	WINTER_HYPOXIA_DN	DEURIG_T_CELL_PROLYMPHOCYTIC_LEUKEMIA_DN	module_75	HUTTMANN_B_CLL_POOR_SURVIVAL_UP	GRESHOCK_CANCER_COPY_NUMBER_UP	module_45	CAGCTG_V$AP4_Q5	THUM_SYSTOLIC_HEART_FAILURE_DN	KEGG_T_CELL_RECEPTOR_SIGNALING_PATHWAY	RYTTCCTG_V$ETS2_B
ABLIM1	actin binding LIM protein 1	CTTTGT_V$LEF1_Q2	GOZGIT_ESR1_TARGETS_DN		SMID_BREAST_CANCER_NORMAL_LIKE_UP	module_44		VERHAAK_AML_WITH_NPM1_MUTATED_DN			TTGTTT_V$FOXO4_01					module_11			module_12					module_137					module_100	module_66																CAGCTG_V$AP4_Q5
TRIB2	tribbles homolog 2 (Drosophila)	CTTTGT_V$LEF1_Q2	GOZGIT_ESR1_TARGETS_DN			module_44	HADDAD_B_LYMPHOCYTE_PROGENITOR	VERHAAK_AML_WITH_NPM1_MUTATED_DN						CAGGTG_V$E12_Q6	module_84				module_12	TGGAAA_V$NFAT_Q4_01	GGGAGGRR_V$MAZ_Q6											GGGCGGR_V$SP1_Q6													module_45
ZHX2	zinc fingers and homeoboxes 2	CTTTGT_V$LEF1_Q2	GOZGIT_ESR1_TARGETS_DN				HADDAD_B_LYMPHOCYTE_PROGENITOR	VERHAAK_AML_WITH_NPM1_MUTATED_DN			TTGTTT_V$FOXO4_01			CAGGTG_V$E12_Q6				AACTTT_UNKNOWN									PUJANA_ATM_PCC_NETWORK	DACOSTA_UV_RESPONSE_VIA_ERCC3_DN					RTAAACA_V$FREAC2_01					DNA_BINDING	RUTELLA_RESPONSE_TO_HGF_DN										RYTTCCTG_V$ETS2_B
RHOBTB3	Rho-related BTB domain containing 3	CTTTGT_V$LEF1_Q2	GOZGIT_ESR1_TARGETS_DN					VERHAAK_AML_WITH_NPM1_MUTATED_DN											module_12									DACOSTA_UV_RESPONSE_VIA_ERCC3_DN															HUTTMANN_B_CLL_POOR_SURVIVAL_UP
C5ORF13	chromosome 5 open reading frame 13	CTTTGT_V$LEF1_Q2	GOZGIT_ESR1_TARGETS_DN						JAATINEN_HEMATOPOIETIC_STEM_CELL_UP		TTGTTT_V$FOXO4_01			CAGGTG_V$E12_Q6						TGGAAA_V$NFAT_Q4_01					BASAKI_YBX1_TARGETS_DN	LEE_RECENT_THYMIC_EMIGRANT		DACOSTA_UV_RESPONSE_VIA_ERCC3_DN											RUTELLA_RESPONSE_TO_HGF_DN
CDK6	cyclin-dependent kinase 6	CTTTGT_V$LEF1_Q2	GOZGIT_ESR1_TARGETS_DN						JAATINEN_HEMATOPOIETIC_STEM_CELL_UP		TTGTTT_V$FOXO4_01							AACTTT_UNKNOWN		TGGAAA_V$NFAT_Q4_01	GGGAGGRR_V$MAZ_Q6														module_15	module_53	GRESHOCK_CANCER_COPY_NUMBER_DN							GRESHOCK_CANCER_COPY_NUMBER_UP
CTHRC1	collagen triple helix repeat containing 1	CTTTGT_V$LEF1_Q2	GOZGIT_ESR1_TARGETS_DN						JAATINEN_HEMATOPOIETIC_STEM_CELL_UP					CAGGTG_V$E12_Q6						TGGAAA_V$NFAT_Q4_01														PEREZ_TP53_TARGETS
FOXP1	forkhead box P1	CTTTGT_V$LEF1_Q2	GOZGIT_ESR1_TARGETS_DN								TTGTTT_V$FOXO4_01									TGGAAA_V$NFAT_Q4_01																										CAGCTG_V$AP4_Q5			RYTTCCTG_V$ETS2_B
MARCKS	myristoylated alanine-rich protein kinase C substrate	CTTTGT_V$LEF1_Q2	GOZGIT_ESR1_TARGETS_DN								TTGTTT_V$FOXO4_01										GGGAGGRR_V$MAZ_Q6					LEE_RECENT_THYMIC_EMIGRANT					DOANE_RESPONSE_TO_ANDROGEN_DN	GGGCGGR_V$SP1_Q6	RTAAACA_V$FREAC2_01
CKAP4	cytoskeleton-associated protein 4	CTTTGT_V$LEF1_Q2	GOZGIT_ESR1_TARGETS_DN								TTGTTT_V$FOXO4_01
STMN3	stathmin-like 3	CTTTGT_V$LEF1_Q2	GOZGIT_ESR1_TARGETS_DN										LINDGREN_BLADDER_CANCER_CLUSTER_2B												BASAKI_YBX1_TARGETS_DN							GGGCGGR_V$SP1_Q6
PIK3R3	phosphoinositide-3-kinase, regulatory subunit 3 (p55, gamma)	CTTTGT_V$LEF1_Q2	GOZGIT_ESR1_TARGETS_DN															AACTTT_UNKNOWN		TGGAAA_V$NFAT_Q4_01																												KEGG_T_CELL_RECEPTOR_SIGNALING_PATHWAY
ATRNL1	attractin-like 1	CTTTGT_V$LEF1_Q2	GOZGIT_ESR1_TARGETS_DN																	TGGAAA_V$NFAT_Q4_01												GGGCGGR_V$SP1_Q6
LASS6	LAG1 homolog, ceramide synthase 6 (S. cerevisiae)	CTTTGT_V$LEF1_Q2	GOZGIT_ESR1_TARGETS_DN																						BASAKI_YBX1_TARGETS_DN			DACOSTA_UV_RESPONSE_VIA_ERCC3_DN
ZNF583	zinc finger protein 583	CTTTGT_V$LEF1_Q2	GOZGIT_ESR1_TARGETS_DN
LEF1	lymphoid enhancer-binding factor 1	CTTTGT_V$LEF1_Q2		PUJANA_BRCA2_PCC_NETWORK	SMID_BREAST_CANCER_NORMAL_LIKE_UP	module_44	HADDAD_B_LYMPHOCYTE_PROGENITOR			LEE_DIFFERENTIATING_T_LYMPHOCYTE			LINDGREN_BLADDER_CANCER_CLUSTER_2B	CAGGTG_V$E12_Q6				AACTTT_UNKNOWN			GGGAGGRR_V$MAZ_Q6																	DNA_BINDING								CAGCTG_V$AP4_Q5
KIAA0922	KIAA0922	CTTTGT_V$LEF1_Q2		PUJANA_BRCA2_PCC_NETWORK			HADDAD_B_LYMPHOCYTE_PROGENITOR			LEE_DIFFERENTIATING_T_LYMPHOCYTE			LINDGREN_BLADDER_CANCER_CLUSTER_2B	CAGGTG_V$E12_Q6													PUJANA_ATM_PCC_NETWORK	DACOSTA_UV_RESPONSE_VIA_ERCC3_DN				GGGCGGR_V$SP1_Q6							RUTELLA_RESPONSE_TO_HGF_DN										RYTTCCTG_V$ETS2_B
SMARCA4	SWI/SNF related, matrix associated, actin dependent regulator of chromatin, subfamily a, member 4	CTTTGT_V$LEF1_Q2		PUJANA_BRCA2_PCC_NETWORK			HADDAD_B_LYMPHOCYTE_PROGENITOR				TTGTTT_V$FOXO4_01										GGGAGGRR_V$MAZ_Q6																	DNA_BINDING
ARHGEF7	Rho guanine nucleotide exchange factor (GEF) 7	CTTTGT_V$LEF1_Q2		PUJANA_BRCA2_PCC_NETWORK			HADDAD_B_LYMPHOCYTE_PROGENITOR											AACTTT_UNKNOWN										DACOSTA_UV_RESPONSE_VIA_ERCC3_DN																			THUM_SYSTOLIC_HEART_FAILURE_DN
ATR	ataxia telangiectasia and Rad3 related	CTTTGT_V$LEF1_Q2		PUJANA_BRCA2_PCC_NETWORK			HADDAD_B_LYMPHOCYTE_PROGENITOR														GGGAGGRR_V$MAZ_Q6							DACOSTA_UV_RESPONSE_VIA_ERCC3_DN				GGGCGGR_V$SP1_Q6
STMN1	stathmin 1/oncoprotein 18	CTTTGT_V$LEF1_Q2		PUJANA_BRCA2_PCC_NETWORK					JAATINEN_HEMATOPOIETIC_STEM_CELL_UP		TTGTTT_V$FOXO4_01				module_84	module_11				TGGAAA_V$NFAT_Q4_01				module_137			PUJANA_ATM_PCC_NETWORK		module_100	module_66		GGGCGGR_V$SP1_Q6			module_15	module_53									module_45
TFDP2	transcription factor Dp-2 (E2F dimerization partner 2)	CTTTGT_V$LEF1_Q2		PUJANA_BRCA2_PCC_NETWORK							TTGTTT_V$FOXO4_01						CHIARETTI_T_ALL_REFRACTORY_TO_THERAPY	AACTTT_UNKNOWN		TGGAAA_V$NFAT_Q4_01	GGGAGGRR_V$MAZ_Q6				BASAKI_YBX1_TARGETS_DN		PUJANA_ATM_PCC_NETWORK						RTAAACA_V$FREAC2_01		module_15											CAGCTG_V$AP4_Q5
TLK2	tousled-like kinase 2	CTTTGT_V$LEF1_Q2		PUJANA_BRCA2_PCC_NETWORK										CAGGTG_V$E12_Q6				AACTTT_UNKNOWN			GGGAGGRR_V$MAZ_Q6							DACOSTA_UV_RESPONSE_VIA_ERCC3_DN				GGGCGGR_V$SP1_Q6	RTAAACA_V$FREAC2_01
CASP2	caspase 2, apoptosis-related cysteine peptidase (neural precursor cell expressed, developmentally down-regulated 2)	CTTTGT_V$LEF1_Q2		PUJANA_BRCA2_PCC_NETWORK																							PUJANA_ATM_PCC_NETWORK									module_53
SATB1	special AT-rich sequence binding protein 1 (binds to nuclear matrix/scaffold-associating DNA's)	CTTTGT_V$LEF1_Q2			SMID_BREAST_CANCER_NORMAL_LIKE_UP	module_44				LEE_DIFFERENTIATING_T_LYMPHOCYTE	TTGTTT_V$FOXO4_01							AACTTT_UNKNOWN	module_12		GGGAGGRR_V$MAZ_Q6														module_15			DNA_BINDING							module_45
FHL1	four and a half LIM domains 1	CTTTGT_V$LEF1_Q2			SMID_BREAST_CANCER_NORMAL_LIKE_UP			VERHAAK_AML_WITH_NPM1_MUTATED_DN	JAATINEN_HEMATOPOIETIC_STEM_CELL_UP			SMID_BREAST_CANCER_LUMINAL_B_DN	LINDGREN_BLADDER_CANCER_CLUSTER_2B				CHIARETTI_T_ALL_REFRACTORY_TO_THERAPY																								DEURIG_T_CELL_PROLYMPHOCYTIC_LEUKEMIA_DN								RYTTCCTG_V$ETS2_B
PPP1R16B	protein phosphatase 1, regulatory (inhibitor) subunit 16B	CTTTGT_V$LEF1_Q2			SMID_BREAST_CANCER_NORMAL_LIKE_UP			VERHAAK_AML_WITH_NPM1_MUTATED_DN				SMID_BREAST_CANCER_LUMINAL_B_DN	LINDGREN_BLADDER_CANCER_CLUSTER_2B	CAGGTG_V$E12_Q6							GGGAGGRR_V$MAZ_Q6																		RUTELLA_RESPONSE_TO_HGF_DN		DEURIG_T_CELL_PROLYMPHOCYTIC_LEUKEMIA_DN					CAGCTG_V$AP4_Q5			RYTTCCTG_V$ETS2_B
BCL11A	B-cell CLL/lymphoma 11A (zinc finger protein)	CTTTGT_V$LEF1_Q2			SMID_BREAST_CANCER_NORMAL_LIKE_UP				JAATINEN_HEMATOPOIETIC_STEM_CELL_UP			SMID_BREAST_CANCER_LUMINAL_B_DN		CAGGTG_V$E12_Q6		module_11		AACTTT_UNKNOWN		TGGAAA_V$NFAT_Q4_01	GGGAGGRR_V$MAZ_Q6			module_137		LEE_RECENT_THYMIC_EMIGRANT			module_100	module_66		GGGCGGR_V$SP1_Q6	RTAAACA_V$FREAC2_01				GRESHOCK_CANCER_COPY_NUMBER_DN							GRESHOCK_CANCER_COPY_NUMBER_UP			THUM_SYSTOLIC_HEART_FAILURE_DN
BCL11B	B-cell CLL/lymphoma 11B (zinc finger protein)	CTTTGT_V$LEF1_Q2			SMID_BREAST_CANCER_NORMAL_LIKE_UP					LEE_DIFFERENTIATING_T_LYMPHOCYTE	TTGTTT_V$FOXO4_01	SMID_BREAST_CANCER_LUMINAL_B_DN		CAGGTG_V$E12_Q6				AACTTT_UNKNOWN			GGGAGGRR_V$MAZ_Q6		WALLACE_PROSTATE_CANCER_RACE_UP									GGGCGGR_V$SP1_Q6	RTAAACA_V$FREAC2_01				GRESHOCK_CANCER_COPY_NUMBER_DN							GRESHOCK_CANCER_COPY_NUMBER_UP		CAGCTG_V$AP4_Q5
CDKN1C	cyclin-dependent kinase inhibitor 1C (p57, Kip2)	CTTTGT_V$LEF1_Q2			SMID_BREAST_CANCER_NORMAL_LIKE_UP						TTGTTT_V$FOXO4_01	SMID_BREAST_CANCER_LUMINAL_B_DN		CAGGTG_V$E12_Q6					module_12														RTAAACA_V$FREAC2_01	PEREZ_TP53_TARGETS					RUTELLA_RESPONSE_TO_HGF_DN
FYN	FYN oncogene related to SRC, FGR, YES	CTTTGT_V$LEF1_Q2			SMID_BREAST_CANCER_NORMAL_LIKE_UP							SMID_BREAST_CANCER_LUMINAL_B_DN	LINDGREN_BLADDER_CANCER_CLUSTER_2B	CAGGTG_V$E12_Q6							GGGAGGRR_V$MAZ_Q6		WALLACE_PROSTATE_CANCER_RACE_UP					DACOSTA_UV_RESPONSE_VIA_ERCC3_DN					RTAAACA_V$FREAC2_01	PEREZ_TP53_TARGETS					RUTELLA_RESPONSE_TO_HGF_DN		DEURIG_T_CELL_PROLYMPHOCYTIC_LEUKEMIA_DN	module_75						KEGG_T_CELL_RECEPTOR_SIGNALING_PATHWAY
D4S234E	-	CTTTGT_V$LEF1_Q2			SMID_BREAST_CANCER_NORMAL_LIKE_UP							SMID_BREAST_CANCER_LUMINAL_B_DN																						PEREZ_TP53_TARGETS													THUM_SYSTOLIC_HEART_FAILURE_DN
SPRY2	sprouty homolog 2 (Drosophila)	CTTTGT_V$LEF1_Q2			SMID_BREAST_CANCER_NORMAL_LIKE_UP									CAGGTG_V$E12_Q6				AACTTT_UNKNOWN		TGGAAA_V$NFAT_Q4_01					BASAKI_YBX1_TARGETS_DN	LEE_RECENT_THYMIC_EMIGRANT
SNX1	sorting nexin 1	CTTTGT_V$LEF1_Q2			SMID_BREAST_CANCER_NORMAL_LIKE_UP													AACTTT_UNKNOWN														GGGCGGR_V$SP1_Q6													module_45
RASSF2	Ras association (RalGDS/AF-6) domain family 2	CTTTGT_V$LEF1_Q2				module_44					TTGTTT_V$FOXO4_01			CAGGTG_V$E12_Q6		module_11		AACTTT_UNKNOWN	module_12	TGGAAA_V$NFAT_Q4_01	GGGAGGRR_V$MAZ_Q6			module_137			PUJANA_ATM_PCC_NETWORK		module_100	module_66		GGGCGGR_V$SP1_Q6													module_45	CAGCTG_V$AP4_Q5
GPM6B	glycoprotein M6B	CTTTGT_V$LEF1_Q2					HADDAD_B_LYMPHOCYTE_PROGENITOR	VERHAAK_AML_WITH_NPM1_MUTATED_DN				SMID_BREAST_CANCER_LUMINAL_B_DN	LINDGREN_BLADDER_CANCER_CLUSTER_2B	CAGGTG_V$E12_Q6							GGGAGGRR_V$MAZ_Q6											GGGCGGR_V$SP1_Q6														CAGCTG_V$AP4_Q5
SMAD1	SMAD, mothers against DPP homolog 1 (Drosophila)	CTTTGT_V$LEF1_Q2					HADDAD_B_LYMPHOCYTE_PROGENITOR		JAATINEN_HEMATOPOIETIC_STEM_CELL_UP		TTGTTT_V$FOXO4_01							AACTTT_UNKNOWN				FERRANDO_T_ALL_WITH_MLL_ENL_FUSION_UP											RTAAACA_V$FREAC2_01
GLRX	glutaredoxin (thioltransferase)	CTTTGT_V$LEF1_Q2					HADDAD_B_LYMPHOCYTE_PROGENITOR				TTGTTT_V$FOXO4_01				module_84								WALLACE_PROSTATE_CANCER_RACE_UP		BASAKI_YBX1_TARGETS_DN										module_15	module_53									module_45
PCDH9	protocadherin 9	CTTTGT_V$LEF1_Q2					HADDAD_B_LYMPHOCYTE_PROGENITOR									module_11	CHIARETTI_T_ALL_REFRACTORY_TO_THERAPY	AACTTT_UNKNOWN	module_12		GGGAGGRR_V$MAZ_Q6			module_137					module_100	module_66			RTAAACA_V$FREAC2_01		module_15	module_53										CAGCTG_V$AP4_Q5
BACH2	BTB and CNC homology 1, basic leucine zipper transcription factor 2	CTTTGT_V$LEF1_Q2					HADDAD_B_LYMPHOCYTE_PROGENITOR														GGGAGGRR_V$MAZ_Q6											GGGCGGR_V$SP1_Q6	RTAAACA_V$FREAC2_01													CAGCTG_V$AP4_Q5
WASF1	WAS protein family, member 1	CTTTGT_V$LEF1_Q2						VERHAAK_AML_WITH_NPM1_MUTATED_DN	JAATINEN_HEMATOPOIETIC_STEM_CELL_UP		TTGTTT_V$FOXO4_01									TGGAAA_V$NFAT_Q4_01	GGGAGGRR_V$MAZ_Q6							DACOSTA_UV_RESPONSE_VIA_ERCC3_DN				GGGCGGR_V$SP1_Q6
YPEL1	yippee-like 1 (Drosophila)	CTTTGT_V$LEF1_Q2						VERHAAK_AML_WITH_NPM1_MUTATED_DN			TTGTTT_V$FOXO4_01			CAGGTG_V$E12_Q6																	DOANE_RESPONSE_TO_ANDROGEN_DN	GGGCGGR_V$SP1_Q6
SYNGR1	synaptogyrin 1	CTTTGT_V$LEF1_Q2						VERHAAK_AML_WITH_NPM1_MUTATED_DN				SMID_BREAST_CANCER_LUMINAL_B_DN		CAGGTG_V$E12_Q6		module_11			module_12					module_137					module_100	module_66
RRAGD	Ras-related GTP binding D	CTTTGT_V$LEF1_Q2						VERHAAK_AML_WITH_NPM1_MUTATED_DN				SMID_BREAST_CANCER_LUMINAL_B_DN		CAGGTG_V$E12_Q6				AACTTT_UNKNOWN							BASAKI_YBX1_TARGETS_DN																					CAGCTG_V$AP4_Q5
DPYSL2	dihydropyrimidinase-like 2	CTTTGT_V$LEF1_Q2						VERHAAK_AML_WITH_NPM1_MUTATED_DN					LINDGREN_BLADDER_CANCER_CLUSTER_2B							TGGAAA_V$NFAT_Q4_01												GGGCGGR_V$SP1_Q6							RUTELLA_RESPONSE_TO_HGF_DN				HUTTMANN_B_CLL_POOR_SURVIVAL_UP
KRT1	keratin 1 (epidermolytic hyperkeratosis)	CTTTGT_V$LEF1_Q2						VERHAAK_AML_WITH_NPM1_MUTATED_DN																									RTAAACA_V$FREAC2_01
BTBD3	BTB (POZ) domain containing 3	CTTTGT_V$LEF1_Q2							JAATINEN_HEMATOPOIETIC_STEM_CELL_UP		TTGTTT_V$FOXO4_01			CAGGTG_V$E12_Q6		module_11		AACTTT_UNKNOWN		TGGAAA_V$NFAT_Q4_01				module_137		LEE_RECENT_THYMIC_EMIGRANT			module_100	module_66		GGGCGGR_V$SP1_Q6	RTAAACA_V$FREAC2_01													CAGCTG_V$AP4_Q5
SMARCA2	SWI/SNF related, matrix associated, actin dependent regulator of chromatin, subfamily a, member 2	CTTTGT_V$LEF1_Q2							JAATINEN_HEMATOPOIETIC_STEM_CELL_UP		TTGTTT_V$FOXO4_01			CAGGTG_V$E12_Q6				AACTTT_UNKNOWN		TGGAAA_V$NFAT_Q4_01	GGGAGGRR_V$MAZ_Q6				BASAKI_YBX1_TARGETS_DN			DACOSTA_UV_RESPONSE_VIA_ERCC3_DN				GGGCGGR_V$SP1_Q6	RTAAACA_V$FREAC2_01													CAGCTG_V$AP4_Q5
ZNF521	zinc finger protein 521	CTTTGT_V$LEF1_Q2							JAATINEN_HEMATOPOIETIC_STEM_CELL_UP		TTGTTT_V$FOXO4_01			CAGGTG_V$E12_Q6				AACTTT_UNKNOWN		TGGAAA_V$NFAT_Q4_01	GGGAGGRR_V$MAZ_Q6												RTAAACA_V$FREAC2_01													CAGCTG_V$AP4_Q5
MSI2	musashi homolog 2 (Drosophila)	CTTTGT_V$LEF1_Q2							JAATINEN_HEMATOPOIETIC_STEM_CELL_UP		TTGTTT_V$FOXO4_01							AACTTT_UNKNOWN			GGGAGGRR_V$MAZ_Q6				BASAKI_YBX1_TARGETS_DN							GGGCGGR_V$SP1_Q6					GRESHOCK_CANCER_COPY_NUMBER_DN							GRESHOCK_CANCER_COPY_NUMBER_UP
RHOBTB1	Rho-related BTB domain containing 1	CTTTGT_V$LEF1_Q2							JAATINEN_HEMATOPOIETIC_STEM_CELL_UP					CAGGTG_V$E12_Q6				AACTTT_UNKNOWN																															RYTTCCTG_V$ETS2_B
DNMT3B	DNA (cytosine-5-)-methyltransferase 3 beta	CTTTGT_V$LEF1_Q2							JAATINEN_HEMATOPOIETIC_STEM_CELL_UP					CAGGTG_V$E12_Q6						TGGAAA_V$NFAT_Q4_01	GGGAGGRR_V$MAZ_Q6													PEREZ_TP53_TARGETS
DSG2	desmoglein 2	CTTTGT_V$LEF1_Q2							JAATINEN_HEMATOPOIETIC_STEM_CELL_UP					CAGGTG_V$E12_Q6												LEE_RECENT_THYMIC_EMIGRANT						GGGCGGR_V$SP1_Q6
SMARCA1	SWI/SNF related, matrix associated, actin dependent regulator of chromatin, subfamily a, member 1	CTTTGT_V$LEF1_Q2							JAATINEN_HEMATOPOIETIC_STEM_CELL_UP												GGGAGGRR_V$MAZ_Q6							DACOSTA_UV_RESPONSE_VIA_ERCC3_DN				GGGCGGR_V$SP1_Q6														CAGCTG_V$AP4_Q5
PDGFC	platelet derived growth factor C	CTTTGT_V$LEF1_Q2							JAATINEN_HEMATOPOIETIC_STEM_CELL_UP																								RTAAACA_V$FREAC2_01
PAX6	paired box gene 6 (aniridia, keratitis)	CTTTGT_V$LEF1_Q2									TTGTTT_V$FOXO4_01	SMID_BREAST_CANCER_LUMINAL_B_DN		CAGGTG_V$E12_Q6		module_11		AACTTT_UNKNOWN	module_12	TGGAAA_V$NFAT_Q4_01	GGGAGGRR_V$MAZ_Q6			module_137					module_100	module_66						module_53		DNA_BINDING
PRRX1	paired related homeobox 1	CTTTGT_V$LEF1_Q2									TTGTTT_V$FOXO4_01		LINDGREN_BLADDER_CANCER_CLUSTER_2B					AACTTT_UNKNOWN		TGGAAA_V$NFAT_Q4_01												GGGCGGR_V$SP1_Q6					GRESHOCK_CANCER_COPY_NUMBER_DN							GRESHOCK_CANCER_COPY_NUMBER_UP
ITPR3	inositol 1,4,5-triphosphate receptor, type 3	CTTTGT_V$LEF1_Q2									TTGTTT_V$FOXO4_01			CAGGTG_V$E12_Q6	module_84																															CAGCTG_V$AP4_Q5			RYTTCCTG_V$ETS2_B
TAL1	T-cell acute lymphocytic leukemia 1	CTTTGT_V$LEF1_Q2									TTGTTT_V$FOXO4_01			CAGGTG_V$E12_Q6				AACTTT_UNKNOWN		TGGAAA_V$NFAT_Q4_01																	GRESHOCK_CANCER_COPY_NUMBER_DN	DNA_BINDING						GRESHOCK_CANCER_COPY_NUMBER_UP
CXXC5	CXXC finger 5	CTTTGT_V$LEF1_Q2									TTGTTT_V$FOXO4_01			CAGGTG_V$E12_Q6				AACTTT_UNKNOWN			GGGAGGRR_V$MAZ_Q6											GGGCGGR_V$SP1_Q6	RTAAACA_V$FREAC2_01	PEREZ_TP53_TARGETS
RORB	RAR-related orphan receptor B	CTTTGT_V$LEF1_Q2									TTGTTT_V$FOXO4_01			CAGGTG_V$E12_Q6				AACTTT_UNKNOWN			GGGAGGRR_V$MAZ_Q6											GGGCGGR_V$SP1_Q6	RTAAACA_V$FREAC2_01					DNA_BINDING									THUM_SYSTOLIC_HEART_FAILURE_DN
PROX1	prospero-related homeobox 1	CTTTGT_V$LEF1_Q2									TTGTTT_V$FOXO4_01			CAGGTG_V$E12_Q6				AACTTT_UNKNOWN			GGGAGGRR_V$MAZ_Q6												RTAAACA_V$FREAC2_01
AXIN2	axin 2 (conductin, axil)	CTTTGT_V$LEF1_Q2									TTGTTT_V$FOXO4_01			CAGGTG_V$E12_Q6				AACTTT_UNKNOWN														GGGCGGR_V$SP1_Q6	RTAAACA_V$FREAC2_01
SSH2	slingshot homolog 2 (Drosophila)	CTTTGT_V$LEF1_Q2									TTGTTT_V$FOXO4_01			CAGGTG_V$E12_Q6				AACTTT_UNKNOWN														GGGCGGR_V$SP1_Q6																	RYTTCCTG_V$ETS2_B
TIAM1	T-cell lymphoma invasion and metastasis 1	CTTTGT_V$LEF1_Q2									TTGTTT_V$FOXO4_01			CAGGTG_V$E12_Q6						TGGAAA_V$NFAT_Q4_01		FERRANDO_T_ALL_WITH_MLL_ENL_FUSION_UP					PUJANA_ATM_PCC_NETWORK	DACOSTA_UV_RESPONSE_VIA_ERCC3_DN			DOANE_RESPONSE_TO_ANDROGEN_DN		RTAAACA_V$FREAC2_01								DEURIG_T_CELL_PROLYMPHOCYTIC_LEUKEMIA_DN
LRP5	low density lipoprotein receptor-related protein 5	CTTTGT_V$LEF1_Q2									TTGTTT_V$FOXO4_01			CAGGTG_V$E12_Q6						TGGAAA_V$NFAT_Q4_01													RTAAACA_V$FREAC2_01	PEREZ_TP53_TARGETS												CAGCTG_V$AP4_Q5			RYTTCCTG_V$ETS2_B
AP4M1	adaptor-related protein complex 4, mu 1 subunit	CTTTGT_V$LEF1_Q2									TTGTTT_V$FOXO4_01			CAGGTG_V$E12_Q6																		GGGCGGR_V$SP1_Q6	RTAAACA_V$FREAC2_01
DDX17	DEAD (Asp-Glu-Ala-Asp) box polypeptide 17	CTTTGT_V$LEF1_Q2									TTGTTT_V$FOXO4_01					module_11		AACTTT_UNKNOWN		TGGAAA_V$NFAT_Q4_01				module_137				DACOSTA_UV_RESPONSE_VIA_ERCC3_DN	module_100	module_66			RTAAACA_V$FREAC2_01													CAGCTG_V$AP4_Q5
KLF12	Kruppel-like factor 12	CTTTGT_V$LEF1_Q2									TTGTTT_V$FOXO4_01							AACTTT_UNKNOWN		TGGAAA_V$NFAT_Q4_01	GGGAGGRR_V$MAZ_Q6						PUJANA_ATM_PCC_NETWORK						RTAAACA_V$FREAC2_01					DNA_BINDING								CAGCTG_V$AP4_Q5	THUM_SYSTOLIC_HEART_FAILURE_DN		RYTTCCTG_V$ETS2_B
ZNF277	zinc finger protein 277	CTTTGT_V$LEF1_Q2									TTGTTT_V$FOXO4_01							AACTTT_UNKNOWN		TGGAAA_V$NFAT_Q4_01	GGGAGGRR_V$MAZ_Q6											GGGCGGR_V$SP1_Q6														CAGCTG_V$AP4_Q5
PRDM13	PR domain containing 13	CTTTGT_V$LEF1_Q2									TTGTTT_V$FOXO4_01							AACTTT_UNKNOWN			GGGAGGRR_V$MAZ_Q6											GGGCGGR_V$SP1_Q6														CAGCTG_V$AP4_Q5
SMAD6	SMAD, mothers against DPP homolog 6 (Drosophila)	CTTTGT_V$LEF1_Q2									TTGTTT_V$FOXO4_01							AACTTT_UNKNOWN										DACOSTA_UV_RESPONSE_VIA_ERCC3_DN			DOANE_RESPONSE_TO_ANDROGEN_DN	GGGCGGR_V$SP1_Q6		PEREZ_TP53_TARGETS
SORT1	sortilin 1	CTTTGT_V$LEF1_Q2									TTGTTT_V$FOXO4_01									TGGAAA_V$NFAT_Q4_01
ZCWPW1	zinc finger, CW type with PWWP domain 1	CTTTGT_V$LEF1_Q2									TTGTTT_V$FOXO4_01										GGGAGGRR_V$MAZ_Q6											GGGCGGR_V$SP1_Q6
BCL2L11	BCL2-like 11 (apoptosis facilitator)	CTTTGT_V$LEF1_Q2									TTGTTT_V$FOXO4_01																PUJANA_ATM_PCC_NETWORK							PEREZ_TP53_TARGETS
GRAP	GRB2-related adaptor protein	CTTTGT_V$LEF1_Q2									TTGTTT_V$FOXO4_01																PUJANA_ATM_PCC_NETWORK																						RYTTCCTG_V$ETS2_B
RNF24	ring finger protein 24	CTTTGT_V$LEF1_Q2									TTGTTT_V$FOXO4_01																					GGGCGGR_V$SP1_Q6
SCML1	sex comb on midleg-like 1 (Drosophila)	CTTTGT_V$LEF1_Q2									TTGTTT_V$FOXO4_01																											DNA_BINDING			DEURIG_T_CELL_PROLYMPHOCYTIC_LEUKEMIA_DN
SOX11	SRY (sex determining region Y)-box 11	CTTTGT_V$LEF1_Q2										SMID_BREAST_CANCER_LUMINAL_B_DN								TGGAAA_V$NFAT_Q4_01	GGGAGGRR_V$MAZ_Q6											GGGCGGR_V$SP1_Q6
PTK7	PTK7 protein tyrosine kinase 7	CTTTGT_V$LEF1_Q2										SMID_BREAST_CANCER_LUMINAL_B_DN								TGGAAA_V$NFAT_Q4_01	GGGAGGRR_V$MAZ_Q6																									CAGCTG_V$AP4_Q5			RYTTCCTG_V$ETS2_B
CNN3	calponin 3, acidic	CTTTGT_V$LEF1_Q2											LINDGREN_BLADDER_CANCER_CLUSTER_2B						module_12		GGGAGGRR_V$MAZ_Q6
JAM3	junctional adhesion molecule 3	CTTTGT_V$LEF1_Q2											LINDGREN_BLADDER_CANCER_CLUSTER_2B
CDH2	cadherin 2, type 1, N-cadherin (neuronal)	CTTTGT_V$LEF1_Q2												CAGGTG_V$E12_Q6		module_11			module_12		GGGAGGRR_V$MAZ_Q6		WALLACE_PROSTATE_CANCER_RACE_UP	module_137				DACOSTA_UV_RESPONSE_VIA_ERCC3_DN	module_100	module_66		GGGCGGR_V$SP1_Q6				module_53
ANP32A	acidic (leucine-rich) nuclear phosphoprotein 32 family, member A	CTTTGT_V$LEF1_Q2												CAGGTG_V$E12_Q6				AACTTT_UNKNOWN		TGGAAA_V$NFAT_Q4_01	GGGAGGRR_V$MAZ_Q6						PUJANA_ATM_PCC_NETWORK					GGGCGGR_V$SP1_Q6	RTAAACA_V$FREAC2_01						RUTELLA_RESPONSE_TO_HGF_DN							CAGCTG_V$AP4_Q5
CASKIN2	CASK interacting protein 2	CTTTGT_V$LEF1_Q2												CAGGTG_V$E12_Q6				AACTTT_UNKNOWN		TGGAAA_V$NFAT_Q4_01	GGGAGGRR_V$MAZ_Q6											GGGCGGR_V$SP1_Q6														CAGCTG_V$AP4_Q5			RYTTCCTG_V$ETS2_B
WNT3	wingless-type MMTV integration site family, member 3	CTTTGT_V$LEF1_Q2												CAGGTG_V$E12_Q6				AACTTT_UNKNOWN		TGGAAA_V$NFAT_Q4_01	GGGAGGRR_V$MAZ_Q6											GGGCGGR_V$SP1_Q6																	RYTTCCTG_V$ETS2_B
NR6A1	nuclear receptor subfamily 6, group A, member 1	CTTTGT_V$LEF1_Q2												CAGGTG_V$E12_Q6				AACTTT_UNKNOWN		TGGAAA_V$NFAT_Q4_01	GGGAGGRR_V$MAZ_Q6																	DNA_BINDING
ARID1A	AT rich interactive domain 1A (SWI- like)	CTTTGT_V$LEF1_Q2												CAGGTG_V$E12_Q6				AACTTT_UNKNOWN			GGGAGGRR_V$MAZ_Q6						PUJANA_ATM_PCC_NETWORK									module_53		DNA_BINDING								CAGCTG_V$AP4_Q5
DNMT3A	DNA (cytosine-5-)-methyltransferase 3 alpha	CTTTGT_V$LEF1_Q2												CAGGTG_V$E12_Q6				AACTTT_UNKNOWN			GGGAGGRR_V$MAZ_Q6											GGGCGGR_V$SP1_Q6						DNA_BINDING
LRRN1	leucine rich repeat neuronal 1	CTTTGT_V$LEF1_Q2												CAGGTG_V$E12_Q6				AACTTT_UNKNOWN			GGGAGGRR_V$MAZ_Q6													PEREZ_TP53_TARGETS												CAGCTG_V$AP4_Q5
CNTN4	contactin 4	CTTTGT_V$LEF1_Q2												CAGGTG_V$E12_Q6				AACTTT_UNKNOWN			GGGAGGRR_V$MAZ_Q6																									CAGCTG_V$AP4_Q5			RYTTCCTG_V$ETS2_B
MYH10	myosin, heavy chain 10, non-muscle	CTTTGT_V$LEF1_Q2												CAGGTG_V$E12_Q6				AACTTT_UNKNOWN														GGGCGGR_V$SP1_Q6																	RYTTCCTG_V$ETS2_B
EML4	echinoderm microtubule associated protein like 4	CTTTGT_V$LEF1_Q2												CAGGTG_V$E12_Q6						TGGAAA_V$NFAT_Q4_01												GGGCGGR_V$SP1_Q6									DEURIG_T_CELL_PROLYMPHOCYTIC_LEUKEMIA_DN
UBTF	upstream binding transcription factor, RNA polymerase I	CTTTGT_V$LEF1_Q2												CAGGTG_V$E12_Q6							GGGAGGRR_V$MAZ_Q6											GGGCGGR_V$SP1_Q6														CAGCTG_V$AP4_Q5			RYTTCCTG_V$ETS2_B
BBX	bobby sox homolog (Drosophila)	CTTTGT_V$LEF1_Q2												CAGGTG_V$E12_Q6											BASAKI_YBX1_TARGETS_DN			DACOSTA_UV_RESPONSE_VIA_ERCC3_DN																			THUM_SYSTOLIC_HEART_FAILURE_DN
RTN4	reticulon 4	CTTTGT_V$LEF1_Q2												CAGGTG_V$E12_Q6																		GGGCGGR_V$SP1_Q6									DEURIG_T_CELL_PROLYMPHOCYTIC_LEUKEMIA_DN
EYA3	eyes absent homolog 3 (Drosophila)	CTTTGT_V$LEF1_Q2												CAGGTG_V$E12_Q6																		GGGCGGR_V$SP1_Q6														CAGCTG_V$AP4_Q5
BCL2L1	BCL2-like 1	CTTTGT_V$LEF1_Q2												CAGGTG_V$E12_Q6																		GGGCGGR_V$SP1_Q6
FGFR3	fibroblast growth factor receptor 3 (achondroplasia, thanatophoric dwarfism)	CTTTGT_V$LEF1_Q2														module_11			module_12					module_137					module_100	module_66				PEREZ_TP53_TARGETS			GRESHOCK_CANCER_COPY_NUMBER_DN							GRESHOCK_CANCER_COPY_NUMBER_UP
NOTCH3	Notch homolog 3 (Drosophila)	CTTTGT_V$LEF1_Q2															CHIARETTI_T_ALL_REFRACTORY_TO_THERAPY		module_12		GGGAGGRR_V$MAZ_Q6
TCF12	transcription factor 12 (HTF4, helix-loop-helix transcription factors 4)	CTTTGT_V$LEF1_Q2																AACTTT_UNKNOWN		TGGAAA_V$NFAT_Q4_01	GGGAGGRR_V$MAZ_Q6							DACOSTA_UV_RESPONSE_VIA_ERCC3_DN				GGGCGGR_V$SP1_Q6	RTAAACA_V$FREAC2_01		module_15		GRESHOCK_CANCER_COPY_NUMBER_DN							GRESHOCK_CANCER_COPY_NUMBER_UP		CAGCTG_V$AP4_Q5	THUM_SYSTOLIC_HEART_FAILURE_DN		RYTTCCTG_V$ETS2_B
AMOTL1	angiomotin like 1	CTTTGT_V$LEF1_Q2																AACTTT_UNKNOWN		TGGAAA_V$NFAT_Q4_01	GGGAGGRR_V$MAZ_Q6													PEREZ_TP53_TARGETS
EPC1	enhancer of polycomb homolog 1 (Drosophila)	CTTTGT_V$LEF1_Q2																AACTTT_UNKNOWN		TGGAAA_V$NFAT_Q4_01												GGGCGGR_V$SP1_Q6
MORF4L2	mortality factor 4 like 2	CTTTGT_V$LEF1_Q2																AACTTT_UNKNOWN		TGGAAA_V$NFAT_Q4_01												GGGCGGR_V$SP1_Q6
HIC2	hypermethylated in cancer 2	CTTTGT_V$LEF1_Q2																		TGGAAA_V$NFAT_Q4_01	GGGAGGRR_V$MAZ_Q6												RTAAACA_V$FREAC2_01	PEREZ_TP53_TARGETS
RERE	arginine-glutamic acid dipeptide (RE) repeats	CTTTGT_V$LEF1_Q2																		TGGAAA_V$NFAT_Q4_01	GGGAGGRR_V$MAZ_Q6																		RUTELLA_RESPONSE_TO_HGF_DN
TRA2A	-	CTTTGT_V$LEF1_Q2																		TGGAAA_V$NFAT_Q4_01							PUJANA_ATM_PCC_NETWORK				DOANE_RESPONSE_TO_ANDROGEN_DN	GGGCGGR_V$SP1_Q6															THUM_SYSTOLIC_HEART_FAILURE_DN
GAS7	growth arrest-specific 7	CTTTGT_V$LEF1_Q2																		TGGAAA_V$NFAT_Q4_01												GGGCGGR_V$SP1_Q6					GRESHOCK_CANCER_COPY_NUMBER_DN	DNA_BINDING						GRESHOCK_CANCER_COPY_NUMBER_UP		CAGCTG_V$AP4_Q5			RYTTCCTG_V$ETS2_B
FOXF2	forkhead box F2	CTTTGT_V$LEF1_Q2																		TGGAAA_V$NFAT_Q4_01														PEREZ_TP53_TARGETS				DNA_BINDING
SVIL	supervillin	CTTTGT_V$LEF1_Q2																		TGGAAA_V$NFAT_Q4_01																										CAGCTG_V$AP4_Q5
C6ORF81	chromosome 6 open reading frame 81	CTTTGT_V$LEF1_Q2																		TGGAAA_V$NFAT_Q4_01
DLG3	discs, large homolog 3 (neuroendocrine-dlg, Drosophila)	CTTTGT_V$LEF1_Q2																			GGGAGGRR_V$MAZ_Q6											GGGCGGR_V$SP1_Q6
ARHGEF19	Rho guanine nucleotide exchange factor (GEF) 19	CTTTGT_V$LEF1_Q2																			GGGAGGRR_V$MAZ_Q6											GGGCGGR_V$SP1_Q6
LRRC20	leucine rich repeat containing 20	CTTTGT_V$LEF1_Q2																			GGGAGGRR_V$MAZ_Q6
ATP1A3	ATPase, Na+/K+ transporting, alpha 3 polypeptide	CTTTGT_V$LEF1_Q2																			GGGAGGRR_V$MAZ_Q6
ATRX	alpha thalassemia/mental retardation syndrome X-linked (RAD54 homolog, S. cerevisiae)	CTTTGT_V$LEF1_Q2																							BASAKI_YBX1_TARGETS_DN			DACOSTA_UV_RESPONSE_VIA_ERCC3_DN											RUTELLA_RESPONSE_TO_HGF_DN
KHDRBS1	KH domain containing, RNA binding, signal transduction associated 1	CTTTGT_V$LEF1_Q2																									PUJANA_ATM_PCC_NETWORK					GGGCGGR_V$SP1_Q6						DNA_BINDING
PLCG1	phospholipase C, gamma 1	CTTTGT_V$LEF1_Q2																									PUJANA_ATM_PCC_NETWORK																					KEGG_T_CELL_RECEPTOR_SIGNALING_PATHWAY	RYTTCCTG_V$ETS2_B
BET1	BET1 homolog (S. cerevisiae)	CTTTGT_V$LEF1_Q2																									PUJANA_ATM_PCC_NETWORK
ARHGAP12	Rho GTPase activating protein 12	CTTTGT_V$LEF1_Q2																										DACOSTA_UV_RESPONSE_VIA_ERCC3_DN				GGGCGGR_V$SP1_Q6	RTAAACA_V$FREAC2_01																RYTTCCTG_V$ETS2_B
RAB15	RAB15, member RAS onocogene family	CTTTGT_V$LEF1_Q2																													DOANE_RESPONSE_TO_ANDROGEN_DN
HS6ST1	heparan sulfate 6-O-sulfotransferase 1	CTTTGT_V$LEF1_Q2																																PEREZ_TP53_TARGETS
SALL2	sal-like 2 (Drosophila)	CTTTGT_V$LEF1_Q2																																		module_53
TBC1D16	TBC1 domain family, member 16	CTTTGT_V$LEF1_Q2
ZNF3	zinc finger protein 3	CTTTGT_V$LEF1_Q2
MTA2	metastasis associated 1 family, member 2	CTTTGT_V$LEF1_Q2
TMOD2	tropomodulin 2 (neuronal)	CTTTGT_V$LEF1_Q2
RTN4R	reticulon 4 receptor	CTTTGT_V$LEF1_Q2
RAB32	RAB32, member RAS oncogene family	CTTTGT_V$LEF1_Q2
GATA3	GATA binding protein 3		GOZGIT_ESR1_TARGETS_DN	PUJANA_BRCA2_PCC_NETWORK				VERHAAK_AML_WITH_NPM1_MUTATED_DN		LEE_DIFFERENTIATING_T_LYMPHOCYTE				CAGGTG_V$E12_Q6						TGGAAA_V$NFAT_Q4_01	GGGAGGRR_V$MAZ_Q6	FERRANDO_T_ALL_WITH_MLL_ENL_FUSION_UP				LEE_RECENT_THYMIC_EMIGRANT					DOANE_RESPONSE_TO_ANDROGEN_DN	GGGCGGR_V$SP1_Q6		PEREZ_TP53_TARGETS				DNA_BINDING				module_75	HUTTMANN_B_CLL_POOR_SURVIVAL_UP			CAGCTG_V$AP4_Q5			RYTTCCTG_V$ETS2_B
SELL	selectin L (lymphocyte adhesion molecule 1)		GOZGIT_ESR1_TARGETS_DN		SMID_BREAST_CANCER_NORMAL_LIKE_UP	module_44				LEE_DIFFERENTIATING_T_LYMPHOCYTE		SMID_BREAST_CANCER_LUMINAL_B_DN	LINDGREN_BLADDER_CANCER_CLUSTER_2B	CAGGTG_V$E12_Q6	module_84		CHIARETTI_T_ALL_REFRACTORY_TO_THERAPY					FERRANDO_T_ALL_WITH_MLL_ENL_FUSION_UP	WALLACE_PROSTATE_CANCER_RACE_UP												module_15				RUTELLA_RESPONSE_TO_HGF_DN			module_75			module_45
ATP2A3	ATPase, Ca++ transporting, ubiquitous		GOZGIT_ESR1_TARGETS_DN		SMID_BREAST_CANCER_NORMAL_LIKE_UP	module_44									module_84						GGGAGGRR_V$MAZ_Q6														module_15	module_53							HUTTMANN_B_CLL_POOR_SURVIVAL_UP		module_45				RYTTCCTG_V$ETS2_B
TFPI	tissue factor pathway inhibitor (lipoprotein-associated coagulation inhibitor)		GOZGIT_ESR1_TARGETS_DN		SMID_BREAST_CANCER_NORMAL_LIKE_UP			VERHAAK_AML_WITH_NPM1_MUTATED_DN	JAATINEN_HEMATOPOIETIC_STEM_CELL_UP			SMID_BREAST_CANCER_LUMINAL_B_DN													BASAKI_YBX1_TARGETS_DN			DACOSTA_UV_RESPONSE_VIA_ERCC3_DN
HHEX	homeobox, hematopoietically expressed		GOZGIT_ESR1_TARGETS_DN		SMID_BREAST_CANCER_NORMAL_LIKE_UP				JAATINEN_HEMATOPOIETIC_STEM_CELL_UP		TTGTTT_V$FOXO4_01		LINDGREN_BLADDER_CANCER_CLUSTER_2B																			GGGCGGR_V$SP1_Q6			module_15			DNA_BINDING								CAGCTG_V$AP4_Q5			RYTTCCTG_V$ETS2_B
SLC16A7	solute carrier family 16, member 7 (monocarboxylic acid transporter 2)		GOZGIT_ESR1_TARGETS_DN		SMID_BREAST_CANCER_NORMAL_LIKE_UP																							DACOSTA_UV_RESPONSE_VIA_ERCC3_DN
ITGA6	integrin, alpha 6		GOZGIT_ESR1_TARGETS_DN			module_44		VERHAAK_AML_WITH_NPM1_MUTATED_DN				SMID_BREAST_CANCER_LUMINAL_B_DN		CAGGTG_V$E12_Q6	module_84	module_11			module_12					module_137				DACOSTA_UV_RESPONSE_VIA_ERCC3_DN	module_100	module_66		GGGCGGR_V$SP1_Q6													module_45	CAGCTG_V$AP4_Q5
MX1	myxovirus (influenza virus) resistance 1, interferon-inducible protein p78 (mouse)		GOZGIT_ESR1_TARGETS_DN			module_44		VERHAAK_AML_WITH_NPM1_MUTATED_DN							module_84		CHIARETTI_T_ALL_REFRACTORY_TO_THERAPY						WALLACE_PROSTATE_CANCER_RACE_UP											PEREZ_TP53_TARGETS								module_75	HUTTMANN_B_CLL_POOR_SURVIVAL_UP
NUCB2	nucleobindin 2		GOZGIT_ESR1_TARGETS_DN			module_44												AACTTT_UNKNOWN				FERRANDO_T_ALL_WITH_MLL_ENL_FUSION_UP										GGGCGGR_V$SP1_Q6						DNA_BINDING
PXDN	peroxidasin homolog (Drosophila)		GOZGIT_ESR1_TARGETS_DN				HADDAD_B_LYMPHOCYTE_PROGENITOR	VERHAAK_AML_WITH_NPM1_MUTATED_DN	JAATINEN_HEMATOPOIETIC_STEM_CELL_UP				LINDGREN_BLADDER_CANCER_CLUSTER_2B									FERRANDO_T_ALL_WITH_MLL_ENL_FUSION_UP				LEE_RECENT_THYMIC_EMIGRANT
TLE1	transducin-like enhancer of split 1 (E(sp1) homolog, Drosophila)		GOZGIT_ESR1_TARGETS_DN				HADDAD_B_LYMPHOCYTE_PROGENITOR				TTGTTT_V$FOXO4_01			CAGGTG_V$E12_Q6		module_11		AACTTT_UNKNOWN	module_12					module_137				DACOSTA_UV_RESPONSE_VIA_ERCC3_DN	module_100	module_66			RTAAACA_V$FREAC2_01										HUTTMANN_B_CLL_POOR_SURVIVAL_UP
MPPED2	metallophosphoesterase domain containing 2		GOZGIT_ESR1_TARGETS_DN				HADDAD_B_LYMPHOCYTE_PROGENITOR					SMID_BREAST_CANCER_LUMINAL_B_DN
ARID5B	AT rich interactive domain 5B (MRF1-like)		GOZGIT_ESR1_TARGETS_DN				HADDAD_B_LYMPHOCYTE_PROGENITOR																					DACOSTA_UV_RESPONSE_VIA_ERCC3_DN										DNA_BINDING
ATP9A	ATPase, Class II, type 9A		GOZGIT_ESR1_TARGETS_DN					VERHAAK_AML_WITH_NPM1_MUTATED_DN	JAATINEN_HEMATOPOIETIC_STEM_CELL_UP							module_11			module_12					module_137					module_100	module_66
EVL	Enah/Vasp-like		GOZGIT_ESR1_TARGETS_DN					VERHAAK_AML_WITH_NPM1_MUTATED_DN		LEE_DIFFERENTIATING_T_LYMPHOCYTE	TTGTTT_V$FOXO4_01																				DOANE_RESPONSE_TO_ANDROGEN_DN																		RYTTCCTG_V$ETS2_B
PLCB1	phospholipase C, beta 1 (phosphoinositide-specific)		GOZGIT_ESR1_TARGETS_DN						JAATINEN_HEMATOPOIETIC_STEM_CELL_UP		TTGTTT_V$FOXO4_01			CAGGTG_V$E12_Q6		module_11		AACTTT_UNKNOWN		TGGAAA_V$NFAT_Q4_01				module_137					module_100	module_66	DOANE_RESPONSE_TO_ANDROGEN_DN	GGGCGGR_V$SP1_Q6
SLC16A14	solute carrier family 16, member 14 (monocarboxylic acid transporter 14)		GOZGIT_ESR1_TARGETS_DN						JAATINEN_HEMATOPOIETIC_STEM_CELL_UP									AACTTT_UNKNOWN																PEREZ_TP53_TARGETS
VAV3	vav 3 oncogene		GOZGIT_ESR1_TARGETS_DN						JAATINEN_HEMATOPOIETIC_STEM_CELL_UP																BASAKI_YBX1_TARGETS_DN	LEE_RECENT_THYMIC_EMIGRANT																						KEGG_T_CELL_RECEPTOR_SIGNALING_PATHWAY
AKR1C3	aldo-keto reductase family 1, member C3 (3-alpha hydroxysteroid dehydrogenase, type II)		GOZGIT_ESR1_TARGETS_DN						JAATINEN_HEMATOPOIETIC_STEM_CELL_UP																										module_15						DEURIG_T_CELL_PROLYMPHOCYTIC_LEUKEMIA_DN	module_75
TRIM2	tripartite motif-containing 2		GOZGIT_ESR1_TARGETS_DN									SMID_BREAST_CANCER_LUMINAL_B_DN				module_11		AACTTT_UNKNOWN	module_12					module_137				DACOSTA_UV_RESPONSE_VIA_ERCC3_DN	module_100	module_66			RTAAACA_V$FREAC2_01	PEREZ_TP53_TARGETS									HUTTMANN_B_CLL_POOR_SURVIVAL_UP
AKR1C2	aldo-keto reductase family 1, member C2 (dihydrodiol dehydrogenase 2; bile acid binding protein; 3-alpha hydroxysteroid dehydrogenase, type III)		GOZGIT_ESR1_TARGETS_DN									SMID_BREAST_CANCER_LUMINAL_B_DN												module_137
PLCH1	phospholipase C, eta 1		GOZGIT_ESR1_TARGETS_DN									SMID_BREAST_CANCER_LUMINAL_B_DN
TIMP2	TIMP metallopeptidase inhibitor 2		GOZGIT_ESR1_TARGETS_DN										LINDGREN_BLADDER_CANCER_CLUSTER_2B		module_84
SMURF2	SMAD specific E3 ubiquitin protein ligase 2		GOZGIT_ESR1_TARGETS_DN											CAGGTG_V$E12_Q6						TGGAAA_V$NFAT_Q4_01								DACOSTA_UV_RESPONSE_VIA_ERCC3_DN					RTAAACA_V$FREAC2_01
EPB41L5	erythrocyte membrane protein band 4.1 like 5		GOZGIT_ESR1_TARGETS_DN											CAGGTG_V$E12_Q6																		GGGCGGR_V$SP1_Q6
CELSR2	cadherin, EGF LAG seven-pass G-type receptor 2 (flamingo homolog, Drosophila)		GOZGIT_ESR1_TARGETS_DN											CAGGTG_V$E12_Q6																				PEREZ_TP53_TARGETS
SYTL1	synaptotagmin-like 1		GOZGIT_ESR1_TARGETS_DN											CAGGTG_V$E12_Q6																																CAGCTG_V$AP4_Q5
AHI1	Abelson helper integration site 1		GOZGIT_ESR1_TARGETS_DN											CAGGTG_V$E12_Q6																																	THUM_SYSTOLIC_HEART_FAILURE_DN
DPYD	dihydropyrimidine dehydrogenase		GOZGIT_ESR1_TARGETS_DN												module_84													DACOSTA_UV_RESPONSE_VIA_ERCC3_DN																	module_45
EPHX1	epoxide hydrolase 1, microsomal (xenobiotic)		GOZGIT_ESR1_TARGETS_DN													module_11								module_137					module_100	module_66												module_75
TBC1D9	TBC1 domain family, member 9 (with GRAM domain)		GOZGIT_ESR1_TARGETS_DN													module_11								module_137					module_100	module_66															module_45
NELL2	NEL-like 2 (chicken)		GOZGIT_ESR1_TARGETS_DN															AACTTT_UNKNOWN														GGGCGGR_V$SP1_Q6
GPR56	G protein-coupled receptor 56		GOZGIT_ESR1_TARGETS_DN																		GGGAGGRR_V$MAZ_Q6													PEREZ_TP53_TARGETS							DEURIG_T_CELL_PROLYMPHOCYTIC_LEUKEMIA_DN
PPAP2A	phosphatidic acid phosphatase type 2A		GOZGIT_ESR1_TARGETS_DN																		GGGAGGRR_V$MAZ_Q6																				DEURIG_T_CELL_PROLYMPHOCYTIC_LEUKEMIA_DN
MAGED1	melanoma antigen family D, 1		GOZGIT_ESR1_TARGETS_DN																		GGGAGGRR_V$MAZ_Q6																									CAGCTG_V$AP4_Q5
SBF2	SET binding factor 2		GOZGIT_ESR1_TARGETS_DN																						BASAKI_YBX1_TARGETS_DN																						THUM_SYSTOLIC_HEART_FAILURE_DN
XIST	X (inactive)-specific transcript		GOZGIT_ESR1_TARGETS_DN																						BASAKI_YBX1_TARGETS_DN
COBLL1	COBL-like 1		GOZGIT_ESR1_TARGETS_DN																						BASAKI_YBX1_TARGETS_DN
ANKRD50	ankyrin repeat domain 50		GOZGIT_ESR1_TARGETS_DN																						BASAKI_YBX1_TARGETS_DN
C7ORF44	chromosome 7 open reading frame 44		GOZGIT_ESR1_TARGETS_DN																							LEE_RECENT_THYMIC_EMIGRANT																					THUM_SYSTOLIC_HEART_FAILURE_DN
ACSL3	acyl-CoA synthetase long-chain family member 3		GOZGIT_ESR1_TARGETS_DN																									DACOSTA_UV_RESPONSE_VIA_ERCC3_DN													DEURIG_T_CELL_PROLYMPHOCYTIC_LEUKEMIA_DN
SUSD4	sushi domain containing 4		GOZGIT_ESR1_TARGETS_DN																												DOANE_RESPONSE_TO_ANDROGEN_DN																THUM_SYSTOLIC_HEART_FAILURE_DN
PYCARD	PYD and CARD domain containing		GOZGIT_ESR1_TARGETS_DN																												DOANE_RESPONSE_TO_ANDROGEN_DN
TCEAL1	transcription elongation factor A (SII)-like 1		GOZGIT_ESR1_TARGETS_DN																													GGGCGGR_V$SP1_Q6
CXCR7	chemokine (C-X-C motif) receptor 7		GOZGIT_ESR1_TARGETS_DN																															PEREZ_TP53_TARGETS			GRESHOCK_CANCER_COPY_NUMBER_DN							GRESHOCK_CANCER_COPY_NUMBER_UP
AFF3	AF4/FMR2 family, member 3		GOZGIT_ESR1_TARGETS_DN																															PEREZ_TP53_TARGETS			GRESHOCK_CANCER_COPY_NUMBER_DN							GRESHOCK_CANCER_COPY_NUMBER_UP
USP18	ubiquitin specific peptidase 18		GOZGIT_ESR1_TARGETS_DN																															PEREZ_TP53_TARGETS
FAM102A	family with sequence similarity 102, member A		GOZGIT_ESR1_TARGETS_DN																															PEREZ_TP53_TARGETS
PLEKHA7	pleckstrin homology domain containing, family A member 7		GOZGIT_ESR1_TARGETS_DN																															PEREZ_TP53_TARGETS
DOCK8	dedicator of cytokinesis 8		GOZGIT_ESR1_TARGETS_DN																															PEREZ_TP53_TARGETS
LOC283278	-		GOZGIT_ESR1_TARGETS_DN																															PEREZ_TP53_TARGETS
GPR137B	G protein-coupled receptor 137B		GOZGIT_ESR1_TARGETS_DN																																						DEURIG_T_CELL_PROLYMPHOCYTIC_LEUKEMIA_DN
SLC25A29	solute carrier family 25, member 29		GOZGIT_ESR1_TARGETS_DN																																												THUM_SYSTOLIC_HEART_FAILURE_DN
FAM46A	family with sequence similarity 46, member A		GOZGIT_ESR1_TARGETS_DN
INPP4B	inositol polyphosphate-4-phosphatase, type II, 105kDa		GOZGIT_ESR1_TARGETS_DN
CDCA7L	cell division cycle associated 7-like		GOZGIT_ESR1_TARGETS_DN
PGM2L1	phosphoglucomutase 2-like 1		GOZGIT_ESR1_TARGETS_DN
SCD5	stearoyl-CoA desaturase 5		GOZGIT_ESR1_TARGETS_DN
ZNF506	zinc finger protein 506		GOZGIT_ESR1_TARGETS_DN
BCORL1	BCL6 co-repressor-like 1		GOZGIT_ESR1_TARGETS_DN
HES4	hairy and enhancer of split 4 (Drosophila)		GOZGIT_ESR1_TARGETS_DN
PCDHB10	protocadherin beta 10		GOZGIT_ESR1_TARGETS_DN
PCDHB14	protocadherin beta 14		GOZGIT_ESR1_TARGETS_DN
GPR137C	G protein-coupled receptor 137C		GOZGIT_ESR1_TARGETS_DN
TTC9	tetratricopeptide repeat domain 9		GOZGIT_ESR1_TARGETS_DN
MBNL3	muscleblind-like 3 (Drosophila)		GOZGIT_ESR1_TARGETS_DN
PSTPIP2	proline-serine-threonine phosphatase interacting protein 2		GOZGIT_ESR1_TARGETS_DN
C1ORF85	chromosome 1 open reading frame 85		GOZGIT_ESR1_TARGETS_DN
LOC441453	-		GOZGIT_ESR1_TARGETS_DN
LBA1	-		GOZGIT_ESR1_TARGETS_DN
ITM2A	integral membrane protein 2A			PUJANA_BRCA2_PCC_NETWORK	SMID_BREAST_CANCER_NORMAL_LIKE_UP	module_44		VERHAAK_AML_WITH_NPM1_MUTATED_DN		LEE_DIFFERENTIATING_T_LYMPHOCYTE		SMID_BREAST_CANCER_LUMINAL_B_DN	LINDGREN_BLADDER_CANCER_CLUSTER_2B		module_84	module_11			module_12					module_137		LEE_RECENT_THYMIC_EMIGRANT			module_100	module_66				PEREZ_TP53_TARGETS	module_15					WINTER_HYPOXIA_DN
CD3D	CD3d molecule, delta (CD3-TCR complex)			PUJANA_BRCA2_PCC_NETWORK	SMID_BREAST_CANCER_NORMAL_LIKE_UP	module_44		VERHAAK_AML_WITH_NPM1_MUTATED_DN		LEE_DIFFERENTIATING_T_LYMPHOCYTE		SMID_BREAST_CANCER_LUMINAL_B_DN			module_84								WALLACE_PROSTATE_CANCER_RACE_UP													module_53					DEURIG_T_CELL_PROLYMPHOCYTIC_LEUKEMIA_DN	module_75			module_45			KEGG_T_CELL_RECEPTOR_SIGNALING_PATHWAY
LCK	lymphocyte-specific protein tyrosine kinase			PUJANA_BRCA2_PCC_NETWORK	SMID_BREAST_CANCER_NORMAL_LIKE_UP	module_44				LEE_DIFFERENTIATING_T_LYMPHOCYTE		SMID_BREAST_CANCER_LUMINAL_B_DN	LINDGREN_BLADDER_CANCER_CLUSTER_2B		module_84						GGGAGGRR_V$MAZ_Q6		WALLACE_PROSTATE_CANCER_RACE_UP														GRESHOCK_CANCER_COPY_NUMBER_DN					module_75		GRESHOCK_CANCER_COPY_NUMBER_UP	module_45	CAGCTG_V$AP4_Q5		KEGG_T_CELL_RECEPTOR_SIGNALING_PATHWAY	RYTTCCTG_V$ETS2_B
PRKCQ	protein kinase C, theta			PUJANA_BRCA2_PCC_NETWORK	SMID_BREAST_CANCER_NORMAL_LIKE_UP					LEE_DIFFERENTIATING_T_LYMPHOCYTE				CAGGTG_V$E12_Q6																																CAGCTG_V$AP4_Q5		KEGG_T_CELL_RECEPTOR_SIGNALING_PATHWAY
CD1E	CD1e molecule			PUJANA_BRCA2_PCC_NETWORK	SMID_BREAST_CANCER_NORMAL_LIKE_UP							SMID_BREAST_CANCER_LUMINAL_B_DN											WALLACE_PROSTATE_CANCER_RACE_UP
ITGA4	integrin, alpha 4 (antigen CD49D, alpha 4 subunit of VLA-4 receptor)			PUJANA_BRCA2_PCC_NETWORK	SMID_BREAST_CANCER_NORMAL_LIKE_UP								LINDGREN_BLADDER_CANCER_CLUSTER_2B										WALLACE_PROSTATE_CANCER_RACE_UP				PUJANA_ATM_PCC_NETWORK								module_15				RUTELLA_RESPONSE_TO_HGF_DN				HUTTMANN_B_CLL_POOR_SURVIVAL_UP
TCF7	transcription factor 7 (T-cell specific, HMG-box)			PUJANA_BRCA2_PCC_NETWORK		module_44				LEE_DIFFERENTIATING_T_LYMPHOCYTE			LINDGREN_BLADDER_CANCER_CLUSTER_2B	CAGGTG_V$E12_Q6	module_84	module_11	CHIARETTI_T_ALL_REFRACTORY_TO_THERAPY					FERRANDO_T_ALL_WITH_MLL_ENL_FUSION_UP										GGGCGGR_V$SP1_Q6	RTAAACA_V$FREAC2_01												module_45	CAGCTG_V$AP4_Q5
RHOH	ras homolog gene family, member H			PUJANA_BRCA2_PCC_NETWORK		module_44				LEE_DIFFERENTIATING_T_LYMPHOCYTE			LINDGREN_BLADDER_CANCER_CLUSTER_2B	CAGGTG_V$E12_Q6	module_84												PUJANA_ATM_PCC_NETWORK										GRESHOCK_CANCER_COPY_NUMBER_DN							GRESHOCK_CANCER_COPY_NUMBER_UP					RYTTCCTG_V$ETS2_B
ARHGDIB	Rho GDP dissociation inhibitor (GDI) beta			PUJANA_BRCA2_PCC_NETWORK		module_44				LEE_DIFFERENTIATING_T_LYMPHOCYTE					module_84												PUJANA_ATM_PCC_NETWORK								module_15	module_53						module_75			module_45				RYTTCCTG_V$ETS2_B
2006-09-01	septin 6			PUJANA_BRCA2_PCC_NETWORK		module_44				LEE_DIFFERENTIATING_T_LYMPHOCYTE													WALLACE_PROSTATE_CANCER_RACE_UP		BASAKI_YBX1_TARGETS_DN										module_15		GRESHOCK_CANCER_COPY_NUMBER_DN
CCND3	cyclin D3			PUJANA_BRCA2_PCC_NETWORK		module_44				LEE_DIFFERENTIATING_T_LYMPHOCYTE																									module_15		GRESHOCK_CANCER_COPY_NUMBER_DN							GRESHOCK_CANCER_COPY_NUMBER_UP
CD3E	CD3e molecule, epsilon (CD3-TCR complex)			PUJANA_BRCA2_PCC_NETWORK		module_44					TTGTTT_V$FOXO4_01																									module_53									module_45			KEGG_T_CELL_RECEPTOR_SIGNALING_PATHWAY	RYTTCCTG_V$ETS2_B
CHI3L2	chitinase 3-like 2			PUJANA_BRCA2_PCC_NETWORK		module_44						SMID_BREAST_CANCER_LUMINAL_B_DN			module_84							FERRANDO_T_ALL_WITH_MLL_ENL_FUSION_UP				LEE_RECENT_THYMIC_EMIGRANT
SSBP2	single-stranded DNA binding protein 2			PUJANA_BRCA2_PCC_NETWORK			HADDAD_B_LYMPHOCYTE_PROGENITOR	VERHAAK_AML_WITH_NPM1_MUTATED_DN	JAATINEN_HEMATOPOIETIC_STEM_CELL_UP		TTGTTT_V$FOXO4_01			CAGGTG_V$E12_Q6				AACTTT_UNKNOWN		TGGAAA_V$NFAT_Q4_01	GGGAGGRR_V$MAZ_Q6						PUJANA_ATM_PCC_NETWORK	DACOSTA_UV_RESPONSE_VIA_ERCC3_DN			DOANE_RESPONSE_TO_ANDROGEN_DN
DNTT	deoxynucleotidyltransferase, terminal			PUJANA_BRCA2_PCC_NETWORK			HADDAD_B_LYMPHOCYTE_PROGENITOR	VERHAAK_AML_WITH_NPM1_MUTATED_DN									CHIARETTI_T_ALL_REFRACTORY_TO_THERAPY			TGGAAA_V$NFAT_Q4_01																module_53
CDKN2C	cyclin-dependent kinase inhibitor 2C (p18, inhibits CDK4)			PUJANA_BRCA2_PCC_NETWORK			HADDAD_B_LYMPHOCYTE_PROGENITOR				TTGTTT_V$FOXO4_01			CAGGTG_V$E12_Q6													PUJANA_ATM_PCC_NETWORK				DOANE_RESPONSE_TO_ANDROGEN_DN	GGGCGGR_V$SP1_Q6				module_53					DEURIG_T_CELL_PROLYMPHOCYTIC_LEUKEMIA_DN					CAGCTG_V$AP4_Q5
RAG1	recombination activating gene 1			PUJANA_BRCA2_PCC_NETWORK			HADDAD_B_LYMPHOCYTE_PROGENITOR							CAGGTG_V$E12_Q6																								DNA_BINDING				module_75				CAGCTG_V$AP4_Q5
FZD2	frizzled homolog 2 (Drosophila)			PUJANA_BRCA2_PCC_NETWORK				VERHAAK_AML_WITH_NPM1_MUTATED_DN						CAGGTG_V$E12_Q6
POLE	polymerase (DNA directed), epsilon			PUJANA_BRCA2_PCC_NETWORK				VERHAAK_AML_WITH_NPM1_MUTATED_DN																			PUJANA_ATM_PCC_NETWORK											DNA_BINDING
HDAC4	histone deacetylase 4			PUJANA_BRCA2_PCC_NETWORK						LEE_DIFFERENTIATING_T_LYMPHOCYTE								AACTTT_UNKNOWN		TGGAAA_V$NFAT_Q4_01	GGGAGGRR_V$MAZ_Q6				BASAKI_YBX1_TARGETS_DN			DACOSTA_UV_RESPONSE_VIA_ERCC3_DN																		CAGCTG_V$AP4_Q5
FUBP1	far upstream element (FUSE) binding protein 1			PUJANA_BRCA2_PCC_NETWORK						LEE_DIFFERENTIATING_T_LYMPHOCYTE																	PUJANA_ATM_PCC_NETWORK	DACOSTA_UV_RESPONSE_VIA_ERCC3_DN										DNA_BINDING			DEURIG_T_CELL_PROLYMPHOCYTIC_LEUKEMIA_DN
EPHB6	EPH receptor B6			PUJANA_BRCA2_PCC_NETWORK							TTGTTT_V$FOXO4_01			CAGGTG_V$E12_Q6			CHIARETTI_T_ALL_REFRACTORY_TO_THERAPY				GGGAGGRR_V$MAZ_Q6											GGGCGGR_V$SP1_Q6
RUNX1	runt-related transcription factor 1 (acute myeloid leukemia 1; aml1 oncogene)			PUJANA_BRCA2_PCC_NETWORK							TTGTTT_V$FOXO4_01			CAGGTG_V$E12_Q6				AACTTT_UNKNOWN		TGGAAA_V$NFAT_Q4_01							PUJANA_ATM_PCC_NETWORK	DACOSTA_UV_RESPONSE_VIA_ERCC3_DN					RTAAACA_V$FREAC2_01				GRESHOCK_CANCER_COPY_NUMBER_DN	DNA_BINDING						GRESHOCK_CANCER_COPY_NUMBER_UP		CAGCTG_V$AP4_Q5
ALDH1A2	aldehyde dehydrogenase 1 family, member A2			PUJANA_BRCA2_PCC_NETWORK							TTGTTT_V$FOXO4_01			CAGGTG_V$E12_Q6							GGGAGGRR_V$MAZ_Q6				BASAKI_YBX1_TARGETS_DN
WHSC1	Wolf-Hirschhorn syndrome candidate 1			PUJANA_BRCA2_PCC_NETWORK							TTGTTT_V$FOXO4_01							AACTTT_UNKNOWN		TGGAAA_V$NFAT_Q4_01							PUJANA_ATM_PCC_NETWORK				DOANE_RESPONSE_TO_ANDROGEN_DN						GRESHOCK_CANCER_COPY_NUMBER_DN							GRESHOCK_CANCER_COPY_NUMBER_UP
CSNK2A1	casein kinase 2, alpha 1 polypeptide			PUJANA_BRCA2_PCC_NETWORK							TTGTTT_V$FOXO4_01							AACTTT_UNKNOWN									PUJANA_ATM_PCC_NETWORK					GGGCGGR_V$SP1_Q6			module_15	module_53
SLC7A1	solute carrier family 7 (cationic amino acid transporter, y+ system), member 1			PUJANA_BRCA2_PCC_NETWORK							TTGTTT_V$FOXO4_01									TGGAAA_V$NFAT_Q4_01							PUJANA_ATM_PCC_NETWORK	DACOSTA_UV_RESPONSE_VIA_ERCC3_DN				GGGCGGR_V$SP1_Q6
GRAP2	GRB2-related adaptor protein 2			PUJANA_BRCA2_PCC_NETWORK							TTGTTT_V$FOXO4_01																																					KEGG_T_CELL_RECEPTOR_SIGNALING_PATHWAY
SKP2	S-phase kinase-associated protein 2 (p45)			PUJANA_BRCA2_PCC_NETWORK										CAGGTG_V$E12_Q6						TGGAAA_V$NFAT_Q4_01							PUJANA_ATM_PCC_NETWORK
XPO1	exportin 1 (CRM1 homolog, yeast)			PUJANA_BRCA2_PCC_NETWORK														AACTTT_UNKNOWN		TGGAAA_V$NFAT_Q4_01	GGGAGGRR_V$MAZ_Q6						PUJANA_ATM_PCC_NETWORK	DACOSTA_UV_RESPONSE_VIA_ERCC3_DN				GGGCGGR_V$SP1_Q6
CLINT1	clathrin interactor 1			PUJANA_BRCA2_PCC_NETWORK																					BASAKI_YBX1_TARGETS_DN		PUJANA_ATM_PCC_NETWORK	DACOSTA_UV_RESPONSE_VIA_ERCC3_DN
ZNF253	zinc finger protein 253			PUJANA_BRCA2_PCC_NETWORK																					BASAKI_YBX1_TARGETS_DN		PUJANA_ATM_PCC_NETWORK
TYMS	thymidylate synthetase			PUJANA_BRCA2_PCC_NETWORK																						LEE_RECENT_THYMIC_EMIGRANT									module_15	module_53
CCR9	chemokine (C-C motif) receptor 9			PUJANA_BRCA2_PCC_NETWORK																						LEE_RECENT_THYMIC_EMIGRANT																module_75
CD1B	CD1b molecule			PUJANA_BRCA2_PCC_NETWORK																						LEE_RECENT_THYMIC_EMIGRANT
CHAF1A	chromatin assembly factor 1, subunit A (p150)			PUJANA_BRCA2_PCC_NETWORK																							PUJANA_ATM_PCC_NETWORK				DOANE_RESPONSE_TO_ANDROGEN_DN					module_53
FNBP4	formin binding protein 4			PUJANA_BRCA2_PCC_NETWORK																							PUJANA_ATM_PCC_NETWORK					GGGCGGR_V$SP1_Q6
PRKDC	protein kinase, DNA-activated, catalytic polypeptide			PUJANA_BRCA2_PCC_NETWORK																							PUJANA_ATM_PCC_NETWORK								module_15	module_53
ZNF43	zinc finger protein 43			PUJANA_BRCA2_PCC_NETWORK																							PUJANA_ATM_PCC_NETWORK											DNA_BINDING
POLA1	polymerase (DNA directed), alpha 1			PUJANA_BRCA2_PCC_NETWORK																							PUJANA_ATM_PCC_NETWORK											DNA_BINDING
CD1A	CD1a molecule			PUJANA_BRCA2_PCC_NETWORK																							PUJANA_ATM_PCC_NETWORK
SEC31A	SEC31 homolog A (S. cerevisiae)			PUJANA_BRCA2_PCC_NETWORK																							PUJANA_ATM_PCC_NETWORK
DLEU2	deleted in lymphocytic leukemia, 2			PUJANA_BRCA2_PCC_NETWORK																								DACOSTA_UV_RESPONSE_VIA_ERCC3_DN				GGGCGGR_V$SP1_Q6														CAGCTG_V$AP4_Q5
CLGN	calmegin			PUJANA_BRCA2_PCC_NETWORK																													RTAAACA_V$FREAC2_01
BUB1	BUB1 budding uninhibited by benzimidazoles 1 homolog (yeast)			PUJANA_BRCA2_PCC_NETWORK																													RTAAACA_V$FREAC2_01
ZNF85	zinc finger protein 85			PUJANA_BRCA2_PCC_NETWORK																																		DNA_BINDING
ZNF84	zinc finger protein 84			PUJANA_BRCA2_PCC_NETWORK
DCBLD2	discoidin, CUB and LCCL domain containing 2			PUJANA_BRCA2_PCC_NETWORK
TAF1C	TATA box binding protein (TBP)-associated factor, RNA polymerase I, C, 110kDa			PUJANA_BRCA2_PCC_NETWORK
CD69	CD69 molecule				SMID_BREAST_CANCER_NORMAL_LIKE_UP	module_44	HADDAD_B_LYMPHOCYTE_PROGENITOR	VERHAAK_AML_WITH_NPM1_MUTATED_DN				SMID_BREAST_CANCER_LUMINAL_B_DN			module_84			AACTTT_UNKNOWN					WALLACE_PROSTATE_CANCER_RACE_UP												module_15	module_53						module_75
FAIM3	Fas apoptotic inhibitory molecule 3				SMID_BREAST_CANCER_NORMAL_LIKE_UP	module_44	HADDAD_B_LYMPHOCYTE_PROGENITOR	VERHAAK_AML_WITH_NPM1_MUTATED_DN															WALLACE_PROSTATE_CANCER_RACE_UP																						module_45
IL7R	interleukin 7 receptor				SMID_BREAST_CANCER_NORMAL_LIKE_UP	module_44	HADDAD_B_LYMPHOCYTE_PROGENITOR			LEE_DIFFERENTIATING_T_LYMPHOCYTE	TTGTTT_V$FOXO4_01	SMID_BREAST_CANCER_LUMINAL_B_DN	LINDGREN_BLADDER_CANCER_CLUSTER_2B		module_84					TGGAAA_V$NFAT_Q4_01			WALLACE_PROSTATE_CANCER_RACE_UP					DACOSTA_UV_RESPONSE_VIA_ERCC3_DN								module_53						module_75			module_45				RYTTCCTG_V$ETS2_B
CD79A	CD79a molecule, immunoglobulin-associated alpha				SMID_BREAST_CANCER_NORMAL_LIKE_UP	module_44	HADDAD_B_LYMPHOCYTE_PROGENITOR					SMID_BREAST_CANCER_LUMINAL_B_DN		CAGGTG_V$E12_Q6	module_84												PUJANA_ATM_PCC_NETWORK									module_53				WINTER_HYPOXIA_DN		module_75			module_45				RYTTCCTG_V$ETS2_B
MME	membrane metallo-endopeptidase (neutral endopeptidase, enkephalinase)				SMID_BREAST_CANCER_NORMAL_LIKE_UP	module_44	HADDAD_B_LYMPHOCYTE_PROGENITOR					SMID_BREAST_CANCER_LUMINAL_B_DN			module_84		CHIARETTI_T_ALL_REFRACTORY_TO_THERAPY			TGGAAA_V$NFAT_Q4_01		FERRANDO_T_ALL_WITH_MLL_ENL_FUSION_UP													module_15										module_45
TSPAN7	tetraspanin 7				SMID_BREAST_CANCER_NORMAL_LIKE_UP	module_44		VERHAAK_AML_WITH_NPM1_MUTATED_DN							module_84	module_11			module_12					module_137					module_100	module_66
CD52	CD52 molecule				SMID_BREAST_CANCER_NORMAL_LIKE_UP	module_44				LEE_DIFFERENTIATING_T_LYMPHOCYTE		SMID_BREAST_CANCER_LUMINAL_B_DN	LINDGREN_BLADDER_CANCER_CLUSTER_2B		module_84								WALLACE_PROSTATE_CANCER_RACE_UP				PUJANA_ATM_PCC_NETWORK								module_15				RUTELLA_RESPONSE_TO_HGF_DN		DEURIG_T_CELL_PROLYMPHOCYTIC_LEUKEMIA_DN				module_45
TNFAIP8	tumor necrosis factor, alpha-induced protein 8				SMID_BREAST_CANCER_NORMAL_LIKE_UP	module_44				LEE_DIFFERENTIATING_T_LYMPHOCYTE		SMID_BREAST_CANCER_LUMINAL_B_DN			module_84					TGGAAA_V$NFAT_Q4_01							PUJANA_ATM_PCC_NETWORK	DACOSTA_UV_RESPONSE_VIA_ERCC3_DN				GGGCGGR_V$SP1_Q6			module_15										module_45
EVI2B	ecotropic viral integration site 2B				SMID_BREAST_CANCER_NORMAL_LIKE_UP	module_44				LEE_DIFFERENTIATING_T_LYMPHOCYTE			LINDGREN_BLADDER_CANCER_CLUSTER_2B		module_84								WALLACE_PROSTATE_CANCER_RACE_UP												module_15					WINTER_HYPOXIA_DN	DEURIG_T_CELL_PROLYMPHOCYTIC_LEUKEMIA_DN				module_45
FYB	FYN binding protein (FYB-120/130)				SMID_BREAST_CANCER_NORMAL_LIKE_UP	module_44				LEE_DIFFERENTIATING_T_LYMPHOCYTE			LINDGREN_BLADDER_CANCER_CLUSTER_2B				CHIARETTI_T_ALL_REFRACTORY_TO_THERAPY			TGGAAA_V$NFAT_Q4_01			WALLACE_PROSTATE_CANCER_RACE_UP								DOANE_RESPONSE_TO_ANDROGEN_DN								RUTELLA_RESPONSE_TO_HGF_DN			module_75			module_45
LCP2	lymphocyte cytosolic protein 2 (SH2 domain containing leukocyte protein of 76kDa)				SMID_BREAST_CANCER_NORMAL_LIKE_UP	module_44					TTGTTT_V$FOXO4_01		LINDGREN_BLADDER_CANCER_CLUSTER_2B		module_84							FERRANDO_T_ALL_WITH_MLL_ENL_FUSION_UP	WALLACE_PROSTATE_CANCER_RACE_UP										RTAAACA_V$FREAC2_01		module_15						DEURIG_T_CELL_PROLYMPHOCYTIC_LEUKEMIA_DN	module_75			module_45			KEGG_T_CELL_RECEPTOR_SIGNALING_PATHWAY
IGHM	immunoglobulin heavy constant mu				SMID_BREAST_CANCER_NORMAL_LIKE_UP	module_44						SMID_BREAST_CANCER_LUMINAL_B_DN			module_84								WALLACE_PROSTATE_CANCER_RACE_UP			LEE_RECENT_THYMIC_EMIGRANT									module_15	module_53									module_45
SIT1	signaling threshold regulating transmembrane adaptor 1				SMID_BREAST_CANCER_NORMAL_LIKE_UP	module_44						SMID_BREAST_CANCER_LUMINAL_B_DN			module_84												PUJANA_ATM_PCC_NETWORK									module_53
SYNE1	spectrin repeat containing, nuclear envelope 1				SMID_BREAST_CANCER_NORMAL_LIKE_UP	module_44								CAGGTG_V$E12_Q6	module_84	module_11		AACTTT_UNKNOWN			GGGAGGRR_V$MAZ_Q6			module_137					module_100	module_66		GGGCGGR_V$SP1_Q6								WINTER_HYPOXIA_DN	DEURIG_T_CELL_PROLYMPHOCYTIC_LEUKEMIA_DN				module_45		THUM_SYSTOLIC_HEART_FAILURE_DN
CD6	CD6 molecule				SMID_BREAST_CANCER_NORMAL_LIKE_UP	module_44									module_84																											module_75	HUTTMANN_B_CLL_POOR_SURVIVAL_UP		module_45				RYTTCCTG_V$ETS2_B
CD19	CD19 molecule				SMID_BREAST_CANCER_NORMAL_LIKE_UP		HADDAD_B_LYMPHOCYTE_PROGENITOR	VERHAAK_AML_WITH_NPM1_MUTATED_DN				SMID_BREAST_CANCER_LUMINAL_B_DN															PUJANA_ATM_PCC_NETWORK															module_75							RYTTCCTG_V$ETS2_B
PVRIG	poliovirus receptor related immunoglobulin domain containing				SMID_BREAST_CANCER_NORMAL_LIKE_UP		HADDAD_B_LYMPHOCYTE_PROGENITOR			LEE_DIFFERENTIATING_T_LYMPHOCYTE		SMID_BREAST_CANCER_LUMINAL_B_DN											WALLACE_PROSTATE_CANCER_RACE_UP
VAMP1	vesicle-associated membrane protein 1 (synaptobrevin 1)				SMID_BREAST_CANCER_NORMAL_LIKE_UP		HADDAD_B_LYMPHOCYTE_PROGENITOR			LEE_DIFFERENTIATING_T_LYMPHOCYTE																	PUJANA_ATM_PCC_NETWORK					GGGCGGR_V$SP1_Q6														CAGCTG_V$AP4_Q5
ID3	inhibitor of DNA binding 3, dominant negative helix-loop-helix protein				SMID_BREAST_CANCER_NORMAL_LIKE_UP		HADDAD_B_LYMPHOCYTE_PROGENITOR				TTGTTT_V$FOXO4_01			CAGGTG_V$E12_Q6				AACTTT_UNKNOWN			GGGAGGRR_V$MAZ_Q6	FERRANDO_T_ALL_WITH_MLL_ENL_FUSION_UP						DACOSTA_UV_RESPONSE_VIA_ERCC3_DN																		CAGCTG_V$AP4_Q5			RYTTCCTG_V$ETS2_B
IGL@	immunoglobulin lambda locus				SMID_BREAST_CANCER_NORMAL_LIKE_UP		HADDAD_B_LYMPHOCYTE_PROGENITOR					SMID_BREAST_CANCER_LUMINAL_B_DN											WALLACE_PROSTATE_CANCER_RACE_UP			LEE_RECENT_THYMIC_EMIGRANT											GRESHOCK_CANCER_COPY_NUMBER_DN						HUTTMANN_B_CLL_POOR_SURVIVAL_UP
LOC91316	-				SMID_BREAST_CANCER_NORMAL_LIKE_UP		HADDAD_B_LYMPHOCYTE_PROGENITOR					SMID_BREAST_CANCER_LUMINAL_B_DN																															HUTTMANN_B_CLL_POOR_SURVIVAL_UP
CD38	CD38 molecule				SMID_BREAST_CANCER_NORMAL_LIKE_UP			VERHAAK_AML_WITH_NPM1_MUTATED_DN			TTGTTT_V$FOXO4_01	SMID_BREAST_CANCER_LUMINAL_B_DN															PUJANA_ATM_PCC_NETWORK																HUTTMANN_B_CLL_POOR_SURVIVAL_UP
CD7	CD7 molecule				SMID_BREAST_CANCER_NORMAL_LIKE_UP			VERHAAK_AML_WITH_NPM1_MUTATED_DN				SMID_BREAST_CANCER_LUMINAL_B_DN
NRXN2	neurexin 2				SMID_BREAST_CANCER_NORMAL_LIKE_UP			VERHAAK_AML_WITH_NPM1_MUTATED_DN													GGGAGGRR_V$MAZ_Q6
ITK	IL2-inducible T-cell kinase				SMID_BREAST_CANCER_NORMAL_LIKE_UP					LEE_DIFFERENTIATING_T_LYMPHOCYTE		SMID_BREAST_CANCER_LUMINAL_B_DN	LINDGREN_BLADDER_CANCER_CLUSTER_2B										WALLACE_PROSTATE_CANCER_RACE_UP				PUJANA_ATM_PCC_NETWORK										GRESHOCK_CANCER_COPY_NUMBER_DN					module_75		GRESHOCK_CANCER_COPY_NUMBER_UP				KEGG_T_CELL_RECEPTOR_SIGNALING_PATHWAY
CD3G	CD3g molecule, gamma (CD3-TCR complex)				SMID_BREAST_CANCER_NORMAL_LIKE_UP					LEE_DIFFERENTIATING_T_LYMPHOCYTE		SMID_BREAST_CANCER_LUMINAL_B_DN															PUJANA_ATM_PCC_NETWORK															module_75						KEGG_T_CELL_RECEPTOR_SIGNALING_PATHWAY
TRAF3IP3	TRAF3 interacting protein 3				SMID_BREAST_CANCER_NORMAL_LIKE_UP					LEE_DIFFERENTIATING_T_LYMPHOCYTE		SMID_BREAST_CANCER_LUMINAL_B_DN																													DEURIG_T_CELL_PROLYMPHOCYTIC_LEUKEMIA_DN
ARHGAP15	Rho GTPase activating protein 15				SMID_BREAST_CANCER_NORMAL_LIKE_UP					LEE_DIFFERENTIATING_T_LYMPHOCYTE			LINDGREN_BLADDER_CANCER_CLUSTER_2B		module_84						GGGAGGRR_V$MAZ_Q6		WALLACE_PROSTATE_CANCER_RACE_UP																	WINTER_HYPOXIA_DN									RYTTCCTG_V$ETS2_B
ITGAL	integrin, alpha L (antigen CD11A (p180), lymphocyte function-associated antigen 1; alpha polypeptide)				SMID_BREAST_CANCER_NORMAL_LIKE_UP					LEE_DIFFERENTIATING_T_LYMPHOCYTE			LINDGREN_BLADDER_CANCER_CLUSTER_2B		module_84								WALLACE_PROSTATE_CANCER_RACE_UP				PUJANA_ATM_PCC_NETWORK												RUTELLA_RESPONSE_TO_HGF_DN				HUTTMANN_B_CLL_POOR_SURVIVAL_UP		module_45				RYTTCCTG_V$ETS2_B
AIF1	allograft inflammatory factor 1				SMID_BREAST_CANCER_NORMAL_LIKE_UP					LEE_DIFFERENTIATING_T_LYMPHOCYTE			LINDGREN_BLADDER_CANCER_CLUSTER_2B		module_84											LEE_RECENT_THYMIC_EMIGRANT									module_15	module_53			RUTELLA_RESPONSE_TO_HGF_DN			module_75			module_45
CUGBP2	CUG triplet repeat, RNA binding protein 2				SMID_BREAST_CANCER_NORMAL_LIKE_UP					LEE_DIFFERENTIATING_T_LYMPHOCYTE													WALLACE_PROSTATE_CANCER_RACE_UP											PEREZ_TP53_TARGETS					RUTELLA_RESPONSE_TO_HGF_DN	WINTER_HYPOXIA_DN							THUM_SYSTOLIC_HEART_FAILURE_DN
BIN1	bridging integrator 1				SMID_BREAST_CANCER_NORMAL_LIKE_UP						TTGTTT_V$FOXO4_01	SMID_BREAST_CANCER_LUMINAL_B_DN				module_11			module_12			FERRANDO_T_ALL_WITH_MLL_ENL_FUSION_UP		module_137					module_100	module_66			RTAAACA_V$FREAC2_01																RYTTCCTG_V$ETS2_B
RASGRP2	RAS guanyl releasing protein 2 (calcium and DAG-regulated)				SMID_BREAST_CANCER_NORMAL_LIKE_UP							SMID_BREAST_CANCER_LUMINAL_B_DN		CAGGTG_V$E12_Q6							GGGAGGRR_V$MAZ_Q6						PUJANA_ATM_PCC_NETWORK					GGGCGGR_V$SP1_Q6							RUTELLA_RESPONSE_TO_HGF_DN
PLAC8	placenta-specific 8				SMID_BREAST_CANCER_NORMAL_LIKE_UP							SMID_BREAST_CANCER_LUMINAL_B_DN			module_84								WALLACE_PROSTATE_CANCER_RACE_UP			LEE_RECENT_THYMIC_EMIGRANT													RUTELLA_RESPONSE_TO_HGF_DN
IGLJ3	immunoglobulin lambda joining 3				SMID_BREAST_CANCER_NORMAL_LIKE_UP							SMID_BREAST_CANCER_LUMINAL_B_DN			module_84								WALLACE_PROSTATE_CANCER_RACE_UP																				HUTTMANN_B_CLL_POOR_SURVIVAL_UP
CR2	complement component (3d/Epstein Barr virus) receptor 2				SMID_BREAST_CANCER_NORMAL_LIKE_UP							SMID_BREAST_CANCER_LUMINAL_B_DN					CHIARETTI_T_ALL_REFRACTORY_TO_THERAPY																									module_75	HUTTMANN_B_CLL_POOR_SURVIVAL_UP
FBLN5	fibulin 5				SMID_BREAST_CANCER_NORMAL_LIKE_UP							SMID_BREAST_CANCER_LUMINAL_B_DN																												WINTER_HYPOXIA_DN
CTSW	cathepsin W (lymphopain)				SMID_BREAST_CANCER_NORMAL_LIKE_UP							SMID_BREAST_CANCER_LUMINAL_B_DN																													DEURIG_T_CELL_PROLYMPHOCYTIC_LEUKEMIA_DN								RYTTCCTG_V$ETS2_B
BIN2	bridging integrator 2				SMID_BREAST_CANCER_NORMAL_LIKE_UP							SMID_BREAST_CANCER_LUMINAL_B_DN
C21ORF96	chromosome 21 open reading frame 96				SMID_BREAST_CANCER_NORMAL_LIKE_UP							SMID_BREAST_CANCER_LUMINAL_B_DN
DEF6	differentially expressed in FDCP 6 homolog (mouse)				SMID_BREAST_CANCER_NORMAL_LIKE_UP									CAGGTG_V$E12_Q6	module_84					TGGAAA_V$NFAT_Q4_01												GGGCGGR_V$SP1_Q6																	RYTTCCTG_V$ETS2_B
LYL1	lymphoblastic leukemia derived sequence 1				SMID_BREAST_CANCER_NORMAL_LIKE_UP									CAGGTG_V$E12_Q6							GGGAGGRR_V$MAZ_Q6											GGGCGGR_V$SP1_Q6					GRESHOCK_CANCER_COPY_NUMBER_DN	DNA_BINDING						GRESHOCK_CANCER_COPY_NUMBER_UP					RYTTCCTG_V$ETS2_B
CLEC2B	C-type lectin domain family 2, member B				SMID_BREAST_CANCER_NORMAL_LIKE_UP										module_84							FERRANDO_T_ALL_WITH_MLL_ENL_FUSION_UP													module_15	module_53					DEURIG_T_CELL_PROLYMPHOCYTIC_LEUKEMIA_DN	module_75	HUTTMANN_B_CLL_POOR_SURVIVAL_UP		module_45
PLEKHO1	pleckstrin homology domain containing, family O member 1				SMID_BREAST_CANCER_NORMAL_LIKE_UP										module_84
RELN	reelin				SMID_BREAST_CANCER_NORMAL_LIKE_UP													AACTTT_UNKNOWN						module_137					module_100	module_66
NAP1L2	nucleosome assembly protein 1-like 2				SMID_BREAST_CANCER_NORMAL_LIKE_UP																GGGAGGRR_V$MAZ_Q6																				DEURIG_T_CELL_PROLYMPHOCYTIC_LEUKEMIA_DN
RSU1	Ras suppressor protein 1				SMID_BREAST_CANCER_NORMAL_LIKE_UP																						PUJANA_ATM_PCC_NETWORK					GGGCGGR_V$SP1_Q6
CD1D	CD1d molecule				SMID_BREAST_CANCER_NORMAL_LIKE_UP																						PUJANA_ATM_PCC_NETWORK
ST3GAL2	ST3 beta-galactoside alpha-2,3-sialyltransferase 2				SMID_BREAST_CANCER_NORMAL_LIKE_UP																						PUJANA_ATM_PCC_NETWORK
KIAA0748	KIAA0748				SMID_BREAST_CANCER_NORMAL_LIKE_UP																																				DEURIG_T_CELL_PROLYMPHOCYTIC_LEUKEMIA_DN
ACACB	acetyl-Coenzyme A carboxylase beta				SMID_BREAST_CANCER_NORMAL_LIKE_UP
SBNO1	strawberry notch homolog 1 (Drosophila)				SMID_BREAST_CANCER_NORMAL_LIKE_UP
LIME1	Lck interacting transmembrane adaptor 1				SMID_BREAST_CANCER_NORMAL_LIKE_UP
FGFR1	fibroblast growth factor receptor 1 (fms-related tyrosine kinase 2, Pfeiffer syndrome)					module_44		VERHAAK_AML_WITH_NPM1_MUTATED_DN		LEE_DIFFERENTIATING_T_LYMPHOCYTE					module_84	module_11	CHIARETTI_T_ALL_REFRACTORY_TO_THERAPY	AACTTT_UNKNOWN	module_12		GGGAGGRR_V$MAZ_Q6			module_137					module_100	module_66		GGGCGGR_V$SP1_Q6					GRESHOCK_CANCER_COPY_NUMBER_DN						HUTTMANN_B_CLL_POOR_SURVIVAL_UP	GRESHOCK_CANCER_COPY_NUMBER_UP
GPA33	glycoprotein A33 (transmembrane)					module_44		VERHAAK_AML_WITH_NPM1_MUTATED_DN						CAGGTG_V$E12_Q6		module_11										LEE_RECENT_THYMIC_EMIGRANT									module_15										module_45
PLXND1	plexin D1					module_44		VERHAAK_AML_WITH_NPM1_MUTATED_DN																							DOANE_RESPONSE_TO_ANDROGEN_DN
IKZF1	IKAROS family zinc finger 1 (Ikaros)					module_44				LEE_DIFFERENTIATING_T_LYMPHOCYTE		SMID_BREAST_CANCER_LUMINAL_B_DN			module_84							FERRANDO_T_ALL_WITH_MLL_ENL_FUSION_UP					PUJANA_ATM_PCC_NETWORK										GRESHOCK_CANCER_COPY_NUMBER_DN	DNA_BINDING		WINTER_HYPOXIA_DN				GRESHOCK_CANCER_COPY_NUMBER_UP	module_45
ITGB2	integrin, beta 2 (complement component 3 receptor 3 and 4 subunit)					module_44				LEE_DIFFERENTIATING_T_LYMPHOCYTE					module_84								WALLACE_PROSTATE_CANCER_RACE_UP													module_53						module_75			module_45
FSTL1	follistatin-like 1					module_44					TTGTTT_V$FOXO4_01									TGGAAA_V$NFAT_Q4_01													RTAAACA_V$FREAC2_01																RYTTCCTG_V$ETS2_B
DAB2	disabled homolog 2, mitogen-responsive phosphoprotein (Drosophila)					module_44							LINDGREN_BLADDER_CANCER_CLUSTER_2B		module_84				module_12	TGGAAA_V$NFAT_Q4_01																						module_75
PTPN7	protein tyrosine phosphatase, non-receptor type 7					module_44							LINDGREN_BLADDER_CANCER_CLUSTER_2B		module_84						GGGAGGRR_V$MAZ_Q6		WALLACE_PROSTATE_CANCER_RACE_UP				PUJANA_ATM_PCC_NETWORK								module_15	module_53									module_45				RYTTCCTG_V$ETS2_B
SOX4	SRY (sex determining region Y)-box 4					module_44								CAGGTG_V$E12_Q6		module_11		AACTTT_UNKNOWN			GGGAGGRR_V$MAZ_Q6			module_137		LEE_RECENT_THYMIC_EMIGRANT			module_100	module_66		GGGCGGR_V$SP1_Q6			module_15	module_53		DNA_BINDING								CAGCTG_V$AP4_Q5
ZBTB20	zinc finger and BTB domain containing 20					module_44									module_84	module_11			module_12					module_137				DACOSTA_UV_RESPONSE_VIA_ERCC3_DN	module_100	module_66																	THUM_SYSTOLIC_HEART_FAILURE_DN
IGFBP2	insulin-like growth factor binding protein 2, 36kDa					module_44									module_84	module_11			module_12					module_137					module_100	module_66	DOANE_RESPONSE_TO_ANDROGEN_DN					module_53
FCGRT	Fc fragment of IgG, receptor, transporter, alpha					module_44									module_84			AACTTT_UNKNOWN	module_12			FERRANDO_T_ALL_WITH_MLL_ENL_FUSION_UP																				module_75			module_45
LAIR1	leukocyte-associated immunoglobulin-like receptor 1					module_44									module_84												PUJANA_ATM_PCC_NETWORK								module_15	module_53									module_45
FXYD2	FXYD domain containing ion transport regulator 2					module_44														TGGAAA_V$NFAT_Q4_01	GGGAGGRR_V$MAZ_Q6
DUSP2	dual specificity phosphatase 2					module_44																	WALLACE_PROSTATE_CANCER_RACE_UP
PTPN6	protein tyrosine phosphatase, non-receptor type 6					module_44																					PUJANA_ATM_PCC_NETWORK					GGGCGGR_V$SP1_Q6													module_45	CAGCTG_V$AP4_Q5		KEGG_T_CELL_RECEPTOR_SIGNALING_PATHWAY	RYTTCCTG_V$ETS2_B
C18ORF1	chromosome 18 open reading frame 1						HADDAD_B_LYMPHOCYTE_PROGENITOR	VERHAAK_AML_WITH_NPM1_MUTATED_DN						CAGGTG_V$E12_Q6						TGGAAA_V$NFAT_Q4_01														PEREZ_TP53_TARGETS									HUTTMANN_B_CLL_POOR_SURVIVAL_UP			CAGCTG_V$AP4_Q5
IGLL1	immunoglobulin lambda-like polypeptide 1						HADDAD_B_LYMPHOCYTE_PROGENITOR		JAATINEN_HEMATOPOIETIC_STEM_CELL_UP				LINDGREN_BLADDER_CANCER_CLUSTER_2B														PUJANA_ATM_PCC_NETWORK															module_75
GPR125	G protein-coupled receptor 125						HADDAD_B_LYMPHOCYTE_PROGENITOR		JAATINEN_HEMATOPOIETIC_STEM_CELL_UP																			DACOSTA_UV_RESPONSE_VIA_ERCC3_DN
ZNF160	zinc finger protein 160						HADDAD_B_LYMPHOCYTE_PROGENITOR			LEE_DIFFERENTIATING_T_LYMPHOCYTE																	PUJANA_ATM_PCC_NETWORK							PEREZ_TP53_TARGETS
ALDH5A1	aldehyde dehydrogenase 5 family, member A1 (succinate-semialdehyde dehydrogenase)						HADDAD_B_LYMPHOCYTE_PROGENITOR			LEE_DIFFERENTIATING_T_LYMPHOCYTE
AEBP1	AE binding protein 1						HADDAD_B_LYMPHOCYTE_PROGENITOR						LINDGREN_BLADDER_CANCER_CLUSTER_2B		module_84				module_12			FERRANDO_T_ALL_WITH_MLL_ENL_FUSION_UP																DNA_BINDING					HUTTMANN_B_CLL_POOR_SURVIVAL_UP
AUTS2	autism susceptibility candidate 2						HADDAD_B_LYMPHOCYTE_PROGENITOR							CAGGTG_V$E12_Q6				AACTTT_UNKNOWN	module_12	TGGAAA_V$NFAT_Q4_01	GGGAGGRR_V$MAZ_Q6					LEE_RECENT_THYMIC_EMIGRANT								PEREZ_TP53_TARGETS
ATM	ataxia telangiectasia mutated (includes complementation groups A, C and D)						HADDAD_B_LYMPHOCYTE_PROGENITOR							CAGGTG_V$E12_Q6											BASAKI_YBX1_TARGETS_DN		PUJANA_ATM_PCC_NETWORK										GRESHOCK_CANCER_COPY_NUMBER_DN			WINTER_HYPOXIA_DN	DEURIG_T_CELL_PROLYMPHOCYTIC_LEUKEMIA_DN			GRESHOCK_CANCER_COPY_NUMBER_UP	module_45
CD9	CD9 molecule						HADDAD_B_LYMPHOCYTE_PROGENITOR							CAGGTG_V$E12_Q6																		GGGCGGR_V$SP1_Q6											HUTTMANN_B_CLL_POOR_SURVIVAL_UP			CAGCTG_V$AP4_Q5
DBN1	drebrin 1						HADDAD_B_LYMPHOCYTE_PROGENITOR									module_11			module_12	TGGAAA_V$NFAT_Q4_01				module_137					module_100	module_66						module_53
ING1	inhibitor of growth family, member 1						HADDAD_B_LYMPHOCYTE_PROGENITOR											AACTTT_UNKNOWN															RTAAACA_V$FREAC2_01
CYORF15B	chromosome Y open reading frame 15B						HADDAD_B_LYMPHOCYTE_PROGENITOR											AACTTT_UNKNOWN
AK1	adenylate kinase 1						HADDAD_B_LYMPHOCYTE_PROGENITOR																											PEREZ_TP53_TARGETS
C10ORF18	chromosome 10 open reading frame 18						HADDAD_B_LYMPHOCYTE_PROGENITOR																																								THUM_SYSTOLIC_HEART_FAILURE_DN
ZNF177	zinc finger protein 177						HADDAD_B_LYMPHOCYTE_PROGENITOR
REXO2	REX2, RNA exonuclease 2 homolog (S. cerevisiae)						HADDAD_B_LYMPHOCYTE_PROGENITOR
SUV420H1	suppressor of variegation 4-20 homolog 1 (Drosophila)						HADDAD_B_LYMPHOCYTE_PROGENITOR
ARPP-21	-						HADDAD_B_LYMPHOCYTE_PROGENITOR
SPPL2B	-						HADDAD_B_LYMPHOCYTE_PROGENITOR
ERG	v-ets erythroblastosis virus E26 oncogene homolog (avian)							VERHAAK_AML_WITH_NPM1_MUTATED_DN	JAATINEN_HEMATOPOIETIC_STEM_CELL_UP		TTGTTT_V$FOXO4_01			CAGGTG_V$E12_Q6				AACTTT_UNKNOWN			GGGAGGRR_V$MAZ_Q6											GGGCGGR_V$SP1_Q6	RTAAACA_V$FREAC2_01				GRESHOCK_CANCER_COPY_NUMBER_DN					module_75		GRESHOCK_CANCER_COPY_NUMBER_UP					RYTTCCTG_V$ETS2_B
JUP	junction plakoglobin							VERHAAK_AML_WITH_NPM1_MUTATED_DN	JAATINEN_HEMATOPOIETIC_STEM_CELL_UP		TTGTTT_V$FOXO4_01			CAGGTG_V$E12_Q6				AACTTT_UNKNOWN			GGGAGGRR_V$MAZ_Q6											GGGCGGR_V$SP1_Q6	RTAAACA_V$FREAC2_01
IFITM1	interferon induced transmembrane protein 1 (9-27)							VERHAAK_AML_WITH_NPM1_MUTATED_DN					LINDGREN_BLADDER_CANCER_CLUSTER_2B										WALLACE_PROSTATE_CANCER_RACE_UP		BASAKI_YBX1_TARGETS_DN						DOANE_RESPONSE_TO_ANDROGEN_DN										DEURIG_T_CELL_PROLYMPHOCYTIC_LEUKEMIA_DN	module_75
SPTBN1	spectrin, beta, non-erythrocytic 1							VERHAAK_AML_WITH_NPM1_MUTATED_DN												TGGAAA_V$NFAT_Q4_01																										CAGCTG_V$AP4_Q5
CHKA	choline kinase alpha							VERHAAK_AML_WITH_NPM1_MUTATED_DN																								GGGCGGR_V$SP1_Q6		PEREZ_TP53_TARGETS
FZD6	frizzled homolog 6 (Drosophila)							VERHAAK_AML_WITH_NPM1_MUTATED_DN																																									RYTTCCTG_V$ETS2_B
DCHS1	dachsous 1 (Drosophila)							VERHAAK_AML_WITH_NPM1_MUTATED_DN
NARFL	nuclear prelamin A recognition factor-like							VERHAAK_AML_WITH_NPM1_MUTATED_DN
DDAH1	dimethylarginine dimethylaminohydrolase 1								JAATINEN_HEMATOPOIETIC_STEM_CELL_UP		TTGTTT_V$FOXO4_01			CAGGTG_V$E12_Q6																				PEREZ_TP53_TARGETS
ISYNA1	-								JAATINEN_HEMATOPOIETIC_STEM_CELL_UP		TTGTTT_V$FOXO4_01							AACTTT_UNKNOWN		TGGAAA_V$NFAT_Q4_01
WBP5	WW domain binding protein 5								JAATINEN_HEMATOPOIETIC_STEM_CELL_UP		TTGTTT_V$FOXO4_01
GUCY1A3	guanylate cyclase 1, soluble, alpha 3								JAATINEN_HEMATOPOIETIC_STEM_CELL_UP			SMID_BREAST_CANCER_LUMINAL_B_DN	LINDGREN_BLADDER_CANCER_CLUSTER_2B	CAGGTG_V$E12_Q6
PLAGL1	pleiomorphic adenoma gene-like 1								JAATINEN_HEMATOPOIETIC_STEM_CELL_UP			SMID_BREAST_CANCER_LUMINAL_B_DN						AACTTT_UNKNOWN																				DNA_BINDING
PTPLA	protein tyrosine phosphatase-like (proline instead of catalytic arginine), member A								JAATINEN_HEMATOPOIETIC_STEM_CELL_UP			SMID_BREAST_CANCER_LUMINAL_B_DN									GGGAGGRR_V$MAZ_Q6
TRO	trophinin								JAATINEN_HEMATOPOIETIC_STEM_CELL_UP							module_11			module_12					module_137					module_100	module_66					module_15
TCEAL4	transcription elongation factor A (SII)-like 4								JAATINEN_HEMATOPOIETIC_STEM_CELL_UP							module_11			module_12					module_137					module_100	module_66
NDN	necdin homolog (mouse)								JAATINEN_HEMATOPOIETIC_STEM_CELL_UP							module_11																GGGCGGR_V$SP1_Q6
LAPTM4B	lysosomal associated protein transmembrane 4 beta								JAATINEN_HEMATOPOIETIC_STEM_CELL_UP									AACTTT_UNKNOWN
NRIP1	nuclear receptor interacting protein 1								JAATINEN_HEMATOPOIETIC_STEM_CELL_UP													FERRANDO_T_ALL_WITH_MLL_ENL_FUSION_UP						DACOSTA_UV_RESPONSE_VIA_ERCC3_DN							module_15
SLC25A27	solute carrier family 25, member 27								JAATINEN_HEMATOPOIETIC_STEM_CELL_UP																BASAKI_YBX1_TARGETS_DN
ZNF117	zinc finger protein 117								JAATINEN_HEMATOPOIETIC_STEM_CELL_UP																		PUJANA_ATM_PCC_NETWORK
C10ORF58	chromosome 10 open reading frame 58								JAATINEN_HEMATOPOIETIC_STEM_CELL_UP																									PEREZ_TP53_TARGETS
SPINK2	serine peptidase inhibitor, Kazal type 2 (acrosin-trypsin inhibitor)								JAATINEN_HEMATOPOIETIC_STEM_CELL_UP																										module_15	module_53
BEX2	brain expressed X-linked 2								JAATINEN_HEMATOPOIETIC_STEM_CELL_UP																																					CAGCTG_V$AP4_Q5
DPY19L2	dpy-19-like 2 (C. elegans)								JAATINEN_HEMATOPOIETIC_STEM_CELL_UP
ZNF711	zinc finger protein 711								JAATINEN_HEMATOPOIETIC_STEM_CELL_UP
LOC284422	-								JAATINEN_HEMATOPOIETIC_STEM_CELL_UP
FAM92A1	family with sequence similarity 92, member A1								JAATINEN_HEMATOPOIETIC_STEM_CELL_UP
RAVER2	ribonucleoprotein, PTB-binding 2								JAATINEN_HEMATOPOIETIC_STEM_CELL_UP
SAMD13	sterile alpha motif domain containing 13								JAATINEN_HEMATOPOIETIC_STEM_CELL_UP
TXNRD3	thioredoxin reductase 3								JAATINEN_HEMATOPOIETIC_STEM_CELL_UP
CBX2	chromobox homolog 2 (Pc class homolog, Drosophila)								JAATINEN_HEMATOPOIETIC_STEM_CELL_UP
ZNF618	zinc finger protein 618								JAATINEN_HEMATOPOIETIC_STEM_CELL_UP
BSPRY	B-box and SPRY domain containing								JAATINEN_HEMATOPOIETIC_STEM_CELL_UP
MAP9	microtubule-associated protein 9								JAATINEN_HEMATOPOIETIC_STEM_CELL_UP
EFHA2	EF-hand domain family, member A2								JAATINEN_HEMATOPOIETIC_STEM_CELL_UP
FAM69B	family with sequence similarity 69, member B								JAATINEN_HEMATOPOIETIC_STEM_CELL_UP
EVI2A	ecotropic viral integration site 2A									LEE_DIFFERENTIATING_T_LYMPHOCYTE			LINDGREN_BLADDER_CANCER_CLUSTER_2B		module_84	module_11							WALLACE_PROSTATE_CANCER_RACE_UP	module_137					module_100	module_66										WINTER_HYPOXIA_DN		module_75			module_45
ZFP36L2	zinc finger protein 36, C3H type-like 2									LEE_DIFFERENTIATING_T_LYMPHOCYTE								AACTTT_UNKNOWN										DACOSTA_UV_RESPONSE_VIA_ERCC3_DN			DOANE_RESPONSE_TO_ANDROGEN_DN	GGGCGGR_V$SP1_Q6	RTAAACA_V$FREAC2_01					DNA_BINDING				module_75
CECR1	cat eye syndrome chromosome region, candidate 1									LEE_DIFFERENTIATING_T_LYMPHOCYTE													WALLACE_PROSTATE_CANCER_RACE_UP
RNASET2	ribonuclease T2									LEE_DIFFERENTIATING_T_LYMPHOCYTE															BASAKI_YBX1_TARGETS_DN														RUTELLA_RESPONSE_TO_HGF_DN
TMC6	transmembrane channel-like 6									LEE_DIFFERENTIATING_T_LYMPHOCYTE
ZNF586	zinc finger protein 586									LEE_DIFFERENTIATING_T_LYMPHOCYTE
ATHL1	ATH1, acid trehalase-like 1 (yeast)									LEE_DIFFERENTIATING_T_LYMPHOCYTE
SEC31B	SEC31 homolog B (S. cerevisiae)									LEE_DIFFERENTIATING_T_LYMPHOCYTE
APBA2	amyloid beta (A4) precursor protein-binding, family A, member 2 (X11-like)										TTGTTT_V$FOXO4_01	SMID_BREAST_CANCER_LUMINAL_B_DN				module_11			module_12					module_137					module_100	module_66																CAGCTG_V$AP4_Q5
MFGE8	milk fat globule-EGF factor 8 protein										TTGTTT_V$FOXO4_01	SMID_BREAST_CANCER_LUMINAL_B_DN																				GGGCGGR_V$SP1_Q6
NUDT11	nudix (nucleoside diphosphate linked moiety X)-type motif 11										TTGTTT_V$FOXO4_01	SMID_BREAST_CANCER_LUMINAL_B_DN
DAAM2	dishevelled associated activator of morphogenesis 2										TTGTTT_V$FOXO4_01		LINDGREN_BLADDER_CANCER_CLUSTER_2B	CAGGTG_V$E12_Q6				AACTTT_UNKNOWN	module_12	TGGAAA_V$NFAT_Q4_01												GGGCGGR_V$SP1_Q6
TTN	titin										TTGTTT_V$FOXO4_01		LINDGREN_BLADDER_CANCER_CLUSTER_2B	CAGGTG_V$E12_Q6																									RUTELLA_RESPONSE_TO_HGF_DN
THRA	thyroid hormone receptor, alpha (erythroblastic leukemia viral (v-erb-a) oncogene homolog, avian)										TTGTTT_V$FOXO4_01			CAGGTG_V$E12_Q6	module_84	module_11			module_12		GGGAGGRR_V$MAZ_Q6			module_137			PUJANA_ATM_PCC_NETWORK		module_100	module_66		GGGCGGR_V$SP1_Q6	RTAAACA_V$FREAC2_01					DNA_BINDING							module_45
TYRO3	TYRO3 protein tyrosine kinase										TTGTTT_V$FOXO4_01			CAGGTG_V$E12_Q6		module_11		AACTTT_UNKNOWN	module_12					module_137					module_100	module_66
LPHN1	latrophilin 1										TTGTTT_V$FOXO4_01			CAGGTG_V$E12_Q6		module_11					GGGAGGRR_V$MAZ_Q6
POU2F1	POU domain, class 2, transcription factor 1										TTGTTT_V$FOXO4_01			CAGGTG_V$E12_Q6				AACTTT_UNKNOWN			GGGAGGRR_V$MAZ_Q6											GGGCGGR_V$SP1_Q6	RTAAACA_V$FREAC2_01					DNA_BINDING
KCNG3	potassium voltage-gated channel, subfamily G, member 3										TTGTTT_V$FOXO4_01			CAGGTG_V$E12_Q6				AACTTT_UNKNOWN														GGGCGGR_V$SP1_Q6	RTAAACA_V$FREAC2_01	PEREZ_TP53_TARGETS
LRRC1	leucine rich repeat containing 1										TTGTTT_V$FOXO4_01			CAGGTG_V$E12_Q6				AACTTT_UNKNOWN															RTAAACA_V$FREAC2_01																RYTTCCTG_V$ETS2_B
TAGAP	T-cell activation GTPase activating protein										TTGTTT_V$FOXO4_01			CAGGTG_V$E12_Q6						TGGAAA_V$NFAT_Q4_01												GGGCGGR_V$SP1_Q6	RTAAACA_V$FREAC2_01
JPH3	junctophilin 3										TTGTTT_V$FOXO4_01			CAGGTG_V$E12_Q6							GGGAGGRR_V$MAZ_Q6													PEREZ_TP53_TARGETS															RYTTCCTG_V$ETS2_B
PIK3CG	phosphoinositide-3-kinase, catalytic, gamma polypeptide										TTGTTT_V$FOXO4_01			CAGGTG_V$E12_Q6													PUJANA_ATM_PCC_NETWORK						RTAAACA_V$FREAC2_01													CAGCTG_V$AP4_Q5		KEGG_T_CELL_RECEPTOR_SIGNALING_PATHWAY	RYTTCCTG_V$ETS2_B
HHIP	hedgehog interacting protein										TTGTTT_V$FOXO4_01			CAGGTG_V$E12_Q6																			RTAAACA_V$FREAC2_01
PITX1	paired-like homeodomain transcription factor 1										TTGTTT_V$FOXO4_01			CAGGTG_V$E12_Q6
SLC40A1	solute carrier family 40 (iron-regulated transporter), member 1										TTGTTT_V$FOXO4_01				module_84										BASAKI_YBX1_TARGETS_DN							GGGCGGR_V$SP1_Q6
NOVA1	neuro-oncological ventral antigen 1										TTGTTT_V$FOXO4_01					module_11		AACTTT_UNKNOWN	module_12					module_137					module_100	module_66																CAGCTG_V$AP4_Q5
ETV5	ets variant gene 5 (ets-related molecule)										TTGTTT_V$FOXO4_01					module_11		AACTTT_UNKNOWN		TGGAAA_V$NFAT_Q4_01	GGGAGGRR_V$MAZ_Q6				BASAKI_YBX1_TARGETS_DN							GGGCGGR_V$SP1_Q6	RTAAACA_V$FREAC2_01					DNA_BINDING								CAGCTG_V$AP4_Q5			RYTTCCTG_V$ETS2_B
JARID2	jumonji, AT rich interactive domain 2										TTGTTT_V$FOXO4_01							AACTTT_UNKNOWN		TGGAAA_V$NFAT_Q4_01	GGGAGGRR_V$MAZ_Q6						PUJANA_ATM_PCC_NETWORK	DACOSTA_UV_RESPONSE_VIA_ERCC3_DN							module_15
ARID1B	AT rich interactive domain 1B (SWI1-like)										TTGTTT_V$FOXO4_01							AACTTT_UNKNOWN		TGGAAA_V$NFAT_Q4_01																		DNA_BINDING
TSHR	thyroid stimulating hormone receptor										TTGTTT_V$FOXO4_01							AACTTT_UNKNOWN			GGGAGGRR_V$MAZ_Q6																GRESHOCK_CANCER_COPY_NUMBER_DN							GRESHOCK_CANCER_COPY_NUMBER_UP
ELOVL4	elongation of very long chain fatty acids (FEN1/Elo2, SUR4/Elo3, yeast)-like 4										TTGTTT_V$FOXO4_01							AACTTT_UNKNOWN			GGGAGGRR_V$MAZ_Q6
AMIGO2	adhesion molecule with Ig-like domain 2										TTGTTT_V$FOXO4_01							AACTTT_UNKNOWN									PUJANA_ATM_PCC_NETWORK				DOANE_RESPONSE_TO_ANDROGEN_DN
MBD5	methyl-CpG binding domain protein 5										TTGTTT_V$FOXO4_01							AACTTT_UNKNOWN
NF1	neurofibromin 1 (neurofibromatosis, von Recklinghausen disease, Watson disease)										TTGTTT_V$FOXO4_01									TGGAAA_V$NFAT_Q4_01	GGGAGGRR_V$MAZ_Q6												RTAAACA_V$FREAC2_01				GRESHOCK_CANCER_COPY_NUMBER_DN							GRESHOCK_CANCER_COPY_NUMBER_UP
TNPO1	transportin 1										TTGTTT_V$FOXO4_01									TGGAAA_V$NFAT_Q4_01	GGGAGGRR_V$MAZ_Q6
GNAQ	guanine nucleotide binding protein (G protein), q polypeptide										TTGTTT_V$FOXO4_01									TGGAAA_V$NFAT_Q4_01							PUJANA_ATM_PCC_NETWORK	DACOSTA_UV_RESPONSE_VIA_ERCC3_DN
C1QTNF3	C1q and tumor necrosis factor related protein 3										TTGTTT_V$FOXO4_01									TGGAAA_V$NFAT_Q4_01													RTAAACA_V$FREAC2_01
RANBP10	RAN binding protein 10										TTGTTT_V$FOXO4_01										GGGAGGRR_V$MAZ_Q6											GGGCGGR_V$SP1_Q6
C1ORF26	chromosome 1 open reading frame 26										TTGTTT_V$FOXO4_01										GGGAGGRR_V$MAZ_Q6
MGAT4A	mannosyl (alpha-1,3-)-glycoprotein beta-1,4-N-acetylglucosaminyltransferase, isozyme A										TTGTTT_V$FOXO4_01														BASAKI_YBX1_TARGETS_DN																								RYTTCCTG_V$ETS2_B
LZTFL1	leucine zipper transcription factor-like 1										TTGTTT_V$FOXO4_01															LEE_RECENT_THYMIC_EMIGRANT
BCL7A	B-cell CLL/lymphoma 7A										TTGTTT_V$FOXO4_01																PUJANA_ATM_PCC_NETWORK				DOANE_RESPONSE_TO_ANDROGEN_DN						GRESHOCK_CANCER_COPY_NUMBER_DN									CAGCTG_V$AP4_Q5
FLT1	fms-related tyrosine kinase 1 (vascular endothelial growth factor/vascular permeability factor receptor)										TTGTTT_V$FOXO4_01																PUJANA_ATM_PCC_NETWORK					GGGCGGR_V$SP1_Q6																	RYTTCCTG_V$ETS2_B
CBFA2T2	core-binding factor, runt domain, alpha subunit 2; translocated to, 2										TTGTTT_V$FOXO4_01																PUJANA_ATM_PCC_NETWORK						RTAAACA_V$FREAC2_01	PEREZ_TP53_TARGETS												CAGCTG_V$AP4_Q5
ELF1	E74-like factor 1 (ets domain transcription factor)										TTGTTT_V$FOXO4_01																PUJANA_ATM_PCC_NETWORK											DNA_BINDING
RPL23	ribosomal protein L23										TTGTTT_V$FOXO4_01																PUJANA_ATM_PCC_NETWORK																						RYTTCCTG_V$ETS2_B
SIPA1L1	signal-induced proliferation-associated 1 like 1										TTGTTT_V$FOXO4_01																	DACOSTA_UV_RESPONSE_VIA_ERCC3_DN			DOANE_RESPONSE_TO_ANDROGEN_DN
PAWR	PRKC, apoptosis, WT1, regulator										TTGTTT_V$FOXO4_01																	DACOSTA_UV_RESPONSE_VIA_ERCC3_DN
IMMP2L	IMP2 inner mitochondrial membrane peptidase-like (S. cerevisiae)										TTGTTT_V$FOXO4_01																					GGGCGGR_V$SP1_Q6	RTAAACA_V$FREAC2_01
MRPL2	mitochondrial ribosomal protein L2										TTGTTT_V$FOXO4_01																					GGGCGGR_V$SP1_Q6
RALGPS2	Ral GEF with PH domain and SH3 binding motif 2										TTGTTT_V$FOXO4_01																						RTAAACA_V$FREAC2_01
COCH	coagulation factor C homolog, cochlin (Limulus polyphemus)										TTGTTT_V$FOXO4_01																						RTAAACA_V$FREAC2_01
BEX1	brain expressed, X-linked 1										TTGTTT_V$FOXO4_01
CRYGS	crystallin, gamma S										TTGTTT_V$FOXO4_01
OSBPL5	oxysterol binding protein-like 5										TTGTTT_V$FOXO4_01
NSF	N-ethylmaleimide-sensitive factor										TTGTTT_V$FOXO4_01
DNAH11	dynein, axonemal, heavy chain 11										TTGTTT_V$FOXO4_01
TMEM27	transmembrane protein 27										TTGTTT_V$FOXO4_01
SLC7A3	solute carrier family 7 (cationic amino acid transporter, y+ system), member 3										TTGTTT_V$FOXO4_01
CWF19L2	CWF19-like 2, cell cycle control (S. pombe)										TTGTTT_V$FOXO4_01
CLIC4	chloride intracellular channel 4											SMID_BREAST_CANCER_LUMINAL_B_DN	LINDGREN_BLADDER_CANCER_CLUSTER_2B	CAGGTG_V$E12_Q6				AACTTT_UNKNOWN
SLC43A3	solute carrier family 43, member 3											SMID_BREAST_CANCER_LUMINAL_B_DN	LINDGREN_BLADDER_CANCER_CLUSTER_2B																																	CAGCTG_V$AP4_Q5
ADM	adrenomedullin											SMID_BREAST_CANCER_LUMINAL_B_DN			module_84			AACTTT_UNKNOWN	module_12	TGGAAA_V$NFAT_Q4_01					BASAKI_YBX1_TARGETS_DN									PEREZ_TP53_TARGETS								module_75			module_45
BACE2	beta-site APP-cleaving enzyme 2											SMID_BREAST_CANCER_LUMINAL_B_DN																																		CAGCTG_V$AP4_Q5
PCOLCE2	procollagen C-endopeptidase enhancer 2											SMID_BREAST_CANCER_LUMINAL_B_DN
ABCC2	ATP-binding cassette, sub-family C (CFTR/MRP), member 2											SMID_BREAST_CANCER_LUMINAL_B_DN
TMEM100	transmembrane protein 100											SMID_BREAST_CANCER_LUMINAL_B_DN
IL16	interleukin 16 (lymphocyte chemoattractant factor)												LINDGREN_BLADDER_CANCER_CLUSTER_2B					AACTTT_UNKNOWN		TGGAAA_V$NFAT_Q4_01	GGGAGGRR_V$MAZ_Q6		WALLACE_PROSTATE_CANCER_RACE_UP				PUJANA_ATM_PCC_NETWORK						RTAAACA_V$FREAC2_01							WINTER_HYPOXIA_DN		module_75	HUTTMANN_B_CLL_POOR_SURVIVAL_UP
PTK2	PTK2 protein tyrosine kinase 2												LINDGREN_BLADDER_CANCER_CLUSTER_2B					AACTTT_UNKNOWN										DACOSTA_UV_RESPONSE_VIA_ERCC3_DN																		CAGCTG_V$AP4_Q5
BMP2K	BMP2 inducible kinase												LINDGREN_BLADDER_CANCER_CLUSTER_2B							TGGAAA_V$NFAT_Q4_01								DACOSTA_UV_RESPONSE_VIA_ERCC3_DN
CYBRD1	cytochrome b reductase 1												LINDGREN_BLADDER_CANCER_CLUSTER_2B								GGGAGGRR_V$MAZ_Q6										DOANE_RESPONSE_TO_ANDROGEN_DN			PEREZ_TP53_TARGETS
IFITM3	interferon induced transmembrane protein 3 (1-8U)												LINDGREN_BLADDER_CANCER_CLUSTER_2B										WALLACE_PROSTATE_CANCER_RACE_UP								DOANE_RESPONSE_TO_ANDROGEN_DN											module_75
MALT1	mucosa associated lymphoid tissue lymphoma translocation gene 1												LINDGREN_BLADDER_CANCER_CLUSTER_2B															DACOSTA_UV_RESPONSE_VIA_ERCC3_DN									GRESHOCK_CANCER_COPY_NUMBER_DN				DEURIG_T_CELL_PROLYMPHOCYTIC_LEUKEMIA_DN			GRESHOCK_CANCER_COPY_NUMBER_UP				KEGG_T_CELL_RECEPTOR_SIGNALING_PATHWAY
CRTAM	cytotoxic and regulatory T cell molecule												LINDGREN_BLADDER_CANCER_CLUSTER_2B																												DEURIG_T_CELL_PROLYMPHOCYTIC_LEUKEMIA_DN
PARVG	parvin, gamma												LINDGREN_BLADDER_CANCER_CLUSTER_2B
CPXM1	carboxypeptidase X (M14 family), member 1												LINDGREN_BLADDER_CANCER_CLUSTER_2B
UBE2J2	ubiquitin-conjugating enzyme E2, J2 (UBC6 homolog, yeast)												LINDGREN_BLADDER_CANCER_CLUSTER_2B
LMO2	LIM domain only 2 (rhombotin-like 1)													CAGGTG_V$E12_Q6	module_84	module_11				TGGAAA_V$NFAT_Q4_01				module_137					module_100	module_66					module_15	module_53	GRESHOCK_CANCER_COPY_NUMBER_DN		RUTELLA_RESPONSE_TO_HGF_DN	WINTER_HYPOXIA_DN				GRESHOCK_CANCER_COPY_NUMBER_UP	module_45
KCNJ4	potassium inwardly-rectifying channel, subfamily J, member 4													CAGGTG_V$E12_Q6		module_11					GGGAGGRR_V$MAZ_Q6			module_137					module_100	module_66															module_45
SYNE2	spectrin repeat containing, nuclear envelope 2													CAGGTG_V$E12_Q6				AACTTT_UNKNOWN		TGGAAA_V$NFAT_Q4_01	GGGAGGRR_V$MAZ_Q6							DACOSTA_UV_RESPONSE_VIA_ERCC3_DN
CBFA2T3	core-binding factor, runt domain, alpha subunit 2; translocated to, 3													CAGGTG_V$E12_Q6				AACTTT_UNKNOWN			GGGAGGRR_V$MAZ_Q6						PUJANA_ATM_PCC_NETWORK					GGGCGGR_V$SP1_Q6		PEREZ_TP53_TARGETS			GRESHOCK_CANCER_COPY_NUMBER_DN							GRESHOCK_CANCER_COPY_NUMBER_UP		CAGCTG_V$AP4_Q5
OXR1	oxidation resistance 1													CAGGTG_V$E12_Q6				AACTTT_UNKNOWN														GGGCGGR_V$SP1_Q6
NETO2	neuropilin (NRP) and tolloid (TLL)-like 2													CAGGTG_V$E12_Q6				AACTTT_UNKNOWN
AIG1	androgen-induced 1													CAGGTG_V$E12_Q6						TGGAAA_V$NFAT_Q4_01																													RYTTCCTG_V$ETS2_B
ADAMTS17	ADAM metallopeptidase with thrombospondin type 1 motif, 17													CAGGTG_V$E12_Q6						TGGAAA_V$NFAT_Q4_01
TAF15	TAF15 RNA polymerase II, TATA box binding protein (TBP)-associated factor, 68kDa													CAGGTG_V$E12_Q6							GGGAGGRR_V$MAZ_Q6							DACOSTA_UV_RESPONSE_VIA_ERCC3_DN				GGGCGGR_V$SP1_Q6					GRESHOCK_CANCER_COPY_NUMBER_DN							GRESHOCK_CANCER_COPY_NUMBER_UP
KCNH2	potassium voltage-gated channel, subfamily H (eag-related), member 2													CAGGTG_V$E12_Q6							GGGAGGRR_V$MAZ_Q6											GGGCGGR_V$SP1_Q6	RTAAACA_V$FREAC2_01													CAGCTG_V$AP4_Q5
WT1	Wilms tumor 1													CAGGTG_V$E12_Q6							GGGAGGRR_V$MAZ_Q6											GGGCGGR_V$SP1_Q6					GRESHOCK_CANCER_COPY_NUMBER_DN							GRESHOCK_CANCER_COPY_NUMBER_UP
LAMA5	laminin, alpha 5													CAGGTG_V$E12_Q6							GGGAGGRR_V$MAZ_Q6											GGGCGGR_V$SP1_Q6											HUTTMANN_B_CLL_POOR_SURVIVAL_UP			CAGCTG_V$AP4_Q5
DDAH2	dimethylarginine dimethylaminohydrolase 2													CAGGTG_V$E12_Q6							GGGAGGRR_V$MAZ_Q6											GGGCGGR_V$SP1_Q6
NCOR1	nuclear receptor co-repressor 1													CAGGTG_V$E12_Q6							GGGAGGRR_V$MAZ_Q6
CEL	carboxyl ester lipase (bile salt-stimulated lipase)													CAGGTG_V$E12_Q6										module_137					module_100	module_66				PEREZ_TP53_TARGETS
STK35	serine/threonine kinase 35													CAGGTG_V$E12_Q6													PUJANA_ATM_PCC_NETWORK						RTAAACA_V$FREAC2_01														THUM_SYSTOLIC_HEART_FAILURE_DN
MAPK14	mitogen-activated protein kinase 14													CAGGTG_V$E12_Q6														DACOSTA_UV_RESPONSE_VIA_ERCC3_DN																				KEGG_T_CELL_RECEPTOR_SIGNALING_PATHWAY	RYTTCCTG_V$ETS2_B
SIGIRR	single immunoglobulin and toll-interleukin 1 receptor (TIR) domain													CAGGTG_V$E12_Q6																		GGGCGGR_V$SP1_Q6							RUTELLA_RESPONSE_TO_HGF_DN										RYTTCCTG_V$ETS2_B
FAF1	Fas (TNFRSF6) associated factor 1													CAGGTG_V$E12_Q6																		GGGCGGR_V$SP1_Q6
PISD	phosphatidylserine decarboxylase													CAGGTG_V$E12_Q6																		GGGCGGR_V$SP1_Q6
BTBD11	BTB (POZ) domain containing 11													CAGGTG_V$E12_Q6																				PEREZ_TP53_TARGETS												CAGCTG_V$AP4_Q5
SPINT2	serine peptidase inhibitor, Kunitz type, 2													CAGGTG_V$E12_Q6																									RUTELLA_RESPONSE_TO_HGF_DN
LGALS3BP	lectin, galactoside-binding, soluble, 3 binding protein													CAGGTG_V$E12_Q6																												module_75
HIVEP3	human immunodeficiency virus type I enhancer binding protein 3													CAGGTG_V$E12_Q6																																CAGCTG_V$AP4_Q5	THUM_SYSTOLIC_HEART_FAILURE_DN
CTPS2	CTP synthase II													CAGGTG_V$E12_Q6
LETM1	leucine zipper-EF-hand containing transmembrane protein 1													CAGGTG_V$E12_Q6
SLCO4C1	solute carrier organic anion transporter family, member 4C1													CAGGTG_V$E12_Q6
PRDM10	PR domain containing 10													CAGGTG_V$E12_Q6
ATP6V0A4	ATPase, H+ transporting, lysosomal V0 subunit a4													CAGGTG_V$E12_Q6
PHKB	phosphorylase kinase, beta													CAGGTG_V$E12_Q6
STK11IP	serine/threonine kinase 11 interacting protein													CAGGTG_V$E12_Q6
PRSS1	protease, serine, 1 (trypsin 1)													CAGGTG_V$E12_Q6
GSTM1	glutathione S-transferase M1														module_84	module_11			module_12					module_137					module_100	module_66						module_53
ABCA1	ATP-binding cassette, sub-family A (ABC1), member 1														module_84	module_11					GGGAGGRR_V$MAZ_Q6											GGGCGGR_V$SP1_Q6	RTAAACA_V$FREAC2_01	PEREZ_TP53_TARGETS		module_53									module_45
KIF21B	kinesin family member 21B														module_84	module_11								module_137			PUJANA_ATM_PCC_NETWORK		module_100	module_66					module_15	module_53					DEURIG_T_CELL_PROLYMPHOCYTIC_LEUKEMIA_DN				module_45
SIX6	sine oculis homeobox homolog 6 (Drosophila)														module_84					TGGAAA_V$NFAT_Q4_01				module_137			PUJANA_ATM_PCC_NETWORK		module_100	module_66		GGGCGGR_V$SP1_Q6				module_53							HUTTMANN_B_CLL_POOR_SURVIVAL_UP		module_45
MX2	myxovirus (influenza virus) resistance 2 (mouse)														module_84								WALLACE_PROSTATE_CANCER_RACE_UP				PUJANA_ATM_PCC_NETWORK												RUTELLA_RESPONSE_TO_HGF_DN			module_75			module_45
CD300A	CD300a molecule														module_84																								RUTELLA_RESPONSE_TO_HGF_DN						module_45
GSTA4	glutathione S-transferase A4															module_11			module_12	TGGAAA_V$NFAT_Q4_01				module_137					module_100	module_66
PAX4	paired box gene 4															module_11			module_12					module_137			PUJANA_ATM_PCC_NETWORK		module_100	module_66																			RYTTCCTG_V$ETS2_B
AHDC1	AT hook, DNA binding motif, containing 1															module_11			module_12					module_137				DACOSTA_UV_RESPONSE_VIA_ERCC3_DN	module_100	module_66				PEREZ_TP53_TARGETS
MLC1	megalencephalic leukoencephalopathy with subcortical cysts 1															module_11			module_12					module_137					module_100	module_66				PEREZ_TP53_TARGETS	module_15	module_53
MLLT11	myeloid/lymphoid or mixed-lineage leukemia (trithorax homolog, Drosophila); translocated to, 11															module_11			module_12					module_137					module_100	module_66					module_15	module_53	GRESHOCK_CANCER_COPY_NUMBER_DN							GRESHOCK_CANCER_COPY_NUMBER_UP
QDPR	quinoid dihydropteridine reductase															module_11			module_12					module_137					module_100	module_66
DNM1	dynamin 1															module_11			module_12					module_137					module_100	module_66
GABRB3	gamma-aminobutyric acid (GABA) A receptor, beta 3															module_11				TGGAAA_V$NFAT_Q4_01				module_137					module_100	module_66
RAB11B	RAB11B, member RAS oncogene family															module_11								module_137					module_100	module_66		GGGCGGR_V$SP1_Q6																	RYTTCCTG_V$ETS2_B
CA11	carbonic anhydrase XI															module_11								module_137					module_100	module_66																CAGCTG_V$AP4_Q5
TUSC3	tumor suppressor candidate 3															module_11								module_137					module_100	module_66																			RYTTCCTG_V$ETS2_B
GPRASP1	G protein-coupled receptor associated sorting protein 1															module_11								module_137					module_100	module_66
SLIT1	slit homolog 1 (Drosophila)															module_11								module_137					module_100	module_66
GNB5	guanine nucleotide binding protein (G protein), beta 5															module_11															DOANE_RESPONSE_TO_ANDROGEN_DN										DEURIG_T_CELL_PROLYMPHOCYTIC_LEUKEMIA_DN
GFI1	growth factor independent 1																CHIARETTI_T_ALL_REFRACTORY_TO_THERAPY			TGGAAA_V$NFAT_Q4_01																					DEURIG_T_CELL_PROLYMPHOCYTIC_LEUKEMIA_DN					CAGCTG_V$AP4_Q5			RYTTCCTG_V$ETS2_B
PLCL1	phospholipase C-like 1																	AACTTT_UNKNOWN		TGGAAA_V$NFAT_Q4_01			WALLACE_PROSTATE_CANCER_RACE_UP
CHST11	carbohydrate (chondroitin 4) sulfotransferase 11																	AACTTT_UNKNOWN		TGGAAA_V$NFAT_Q4_01												GGGCGGR_V$SP1_Q6
PPP4R2	protein phosphatase 4, regulatory subunit 2																	AACTTT_UNKNOWN		TGGAAA_V$NFAT_Q4_01
NOG	noggin																	AACTTT_UNKNOWN		TGGAAA_V$NFAT_Q4_01
CUL3	cullin 3																	AACTTT_UNKNOWN		TGGAAA_V$NFAT_Q4_01
NLGN3	neuroligin 3																	AACTTT_UNKNOWN			GGGAGGRR_V$MAZ_Q6												RTAAACA_V$FREAC2_01													CAGCTG_V$AP4_Q5
PTPRF	protein tyrosine phosphatase, receptor type, F																	AACTTT_UNKNOWN			GGGAGGRR_V$MAZ_Q6
PTEN	phosphatase and tensin homolog (mutated in multiple advanced cancers 1)																	AACTTT_UNKNOWN									PUJANA_ATM_PCC_NETWORK	DACOSTA_UV_RESPONSE_VIA_ERCC3_DN									GRESHOCK_CANCER_COPY_NUMBER_DN							GRESHOCK_CANCER_COPY_NUMBER_UP			THUM_SYSTOLIC_HEART_FAILURE_DN		RYTTCCTG_V$ETS2_B
PARD3	par-3 partitioning defective 3 homolog (C. elegans)																	AACTTT_UNKNOWN										DACOSTA_UV_RESPONSE_VIA_ERCC3_DN
REPS1	RALBP1 associated Eps domain containing 1																	AACTTT_UNKNOWN														GGGCGGR_V$SP1_Q6														CAGCTG_V$AP4_Q5
TOM1	target of myb1 (chicken)																	AACTTT_UNKNOWN														GGGCGGR_V$SP1_Q6
IL28RA	interleukin 28 receptor, alpha (interferon, lambda receptor)																	AACTTT_UNKNOWN
SLC2A13	solute carrier family 2 (facilitated glucose transporter), member 13																	AACTTT_UNKNOWN
NDST3	N-deacetylase/N-sulfotransferase (heparan glucosaminyl) 3																	AACTTT_UNKNOWN
HEMGN	hemogen																	AACTTT_UNKNOWN
NGFRAP1	nerve growth factor receptor (TNFRSF16) associated protein 1																			TGGAAA_V$NFAT_Q4_01	GGGAGGRR_V$MAZ_Q6										DOANE_RESPONSE_TO_ANDROGEN_DN
ARRDC4	arrestin domain containing 4																			TGGAAA_V$NFAT_Q4_01	GGGAGGRR_V$MAZ_Q6											GGGCGGR_V$SP1_Q6
CLDN19	claudin 19																			TGGAAA_V$NFAT_Q4_01	GGGAGGRR_V$MAZ_Q6											GGGCGGR_V$SP1_Q6
TNFRSF1A	tumor necrosis factor receptor superfamily, member 1A																			TGGAAA_V$NFAT_Q4_01	GGGAGGRR_V$MAZ_Q6
CSNK2B	casein kinase 2, beta polypeptide																			TGGAAA_V$NFAT_Q4_01	GGGAGGRR_V$MAZ_Q6
ANTXR1	anthrax toxin receptor 1																			TGGAAA_V$NFAT_Q4_01					BASAKI_YBX1_TARGETS_DN
RRBP1	ribosome binding protein 1 homolog 180kDa (dog)																			TGGAAA_V$NFAT_Q4_01												GGGCGGR_V$SP1_Q6											HUTTMANN_B_CLL_POOR_SURVIVAL_UP
SRCAP	-																			TGGAAA_V$NFAT_Q4_01																									module_45
PYGB	phosphorylase, glycogen; brain																			TGGAAA_V$NFAT_Q4_01
JDP2	-																			TGGAAA_V$NFAT_Q4_01
IQGAP3	IQ motif containing GTPase activating protein 3																			TGGAAA_V$NFAT_Q4_01
ZNF91	zinc finger protein 91																			TGGAAA_V$NFAT_Q4_01
ENPP3	ectonucleotide pyrophosphatase/phosphodiesterase 3																			TGGAAA_V$NFAT_Q4_01
ABI2	abl interactor 2																				GGGAGGRR_V$MAZ_Q6											GGGCGGR_V$SP1_Q6						DNA_BINDING								CAGCTG_V$AP4_Q5
MARK2	MAP/microtubule affinity-regulating kinase 2																				GGGAGGRR_V$MAZ_Q6											GGGCGGR_V$SP1_Q6														CAGCTG_V$AP4_Q5
DTX1	deltex homolog 1 (Drosophila)																				GGGAGGRR_V$MAZ_Q6											GGGCGGR_V$SP1_Q6
PRKCE	protein kinase C, epsilon																				GGGAGGRR_V$MAZ_Q6											GGGCGGR_V$SP1_Q6
C21ORF58	chromosome 21 open reading frame 58																				GGGAGGRR_V$MAZ_Q6											GGGCGGR_V$SP1_Q6
DET1	de-etiolated homolog 1 (Arabidopsis)																				GGGAGGRR_V$MAZ_Q6											GGGCGGR_V$SP1_Q6
ZNRD1	zinc ribbon domain containing 1																				GGGAGGRR_V$MAZ_Q6													PEREZ_TP53_TARGETS
QPRT	quinolinate phosphoribosyltransferase (nicotinate-nucleotide pyrophosphorylase (carboxylating))																				GGGAGGRR_V$MAZ_Q6																		RUTELLA_RESPONSE_TO_HGF_DN
LAT	linker for activation of T cells																				GGGAGGRR_V$MAZ_Q6																					module_75				CAGCTG_V$AP4_Q5		KEGG_T_CELL_RECEPTOR_SIGNALING_PATHWAY	RYTTCCTG_V$ETS2_B
ADAMTS3	ADAM metallopeptidase with thrombospondin type 1 motif, 3																				GGGAGGRR_V$MAZ_Q6																						HUTTMANN_B_CLL_POOR_SURVIVAL_UP						RYTTCCTG_V$ETS2_B
SLC14A1	solute carrier family 14 (urea transporter), member 1 (Kidd blood group)																				GGGAGGRR_V$MAZ_Q6
GAL3ST4	galactose-3-O-sulfotransferase 4																				GGGAGGRR_V$MAZ_Q6
SNRPN	small nuclear ribonucleoprotein polypeptide N																					FERRANDO_T_ALL_WITH_MLL_ENL_FUSION_UP			BASAKI_YBX1_TARGETS_DN									PEREZ_TP53_TARGETS							DEURIG_T_CELL_PROLYMPHOCYTIC_LEUKEMIA_DN						THUM_SYSTOLIC_HEART_FAILURE_DN
MAD1L1	MAD1 mitotic arrest deficient-like 1 (yeast)																					FERRANDO_T_ALL_WITH_MLL_ENL_FUSION_UP						DACOSTA_UV_RESPONSE_VIA_ERCC3_DN						PEREZ_TP53_TARGETS								module_75	HUTTMANN_B_CLL_POOR_SURVIVAL_UP
TSC22D1	TSC22 domain family, member 1																					FERRANDO_T_ALL_WITH_MLL_ENL_FUSION_UP
GSTM3	glutathione S-transferase M3 (brain)																						WALLACE_PROSTATE_CANCER_RACE_UP		BASAKI_YBX1_TARGETS_DN
RSAD2	radical S-adenosyl methionine domain containing 2																						WALLACE_PROSTATE_CANCER_RACE_UP				PUJANA_ATM_PCC_NETWORK												RUTELLA_RESPONSE_TO_HGF_DN
CD28	CD28 molecule																						WALLACE_PROSTATE_CANCER_RACE_UP																	WINTER_HYPOXIA_DN	DEURIG_T_CELL_PROLYMPHOCYTIC_LEUKEMIA_DN							KEGG_T_CELL_RECEPTOR_SIGNALING_PATHWAY
HYMAI	hydatidiform mole associated and imprinted																						WALLACE_PROSTATE_CANCER_RACE_UP
NKTR	natural killer-tumor recognition sequence																								BASAKI_YBX1_TARGETS_DN		PUJANA_ATM_PCC_NETWORK												RUTELLA_RESPONSE_TO_HGF_DN		DEURIG_T_CELL_PROLYMPHOCYTIC_LEUKEMIA_DN						THUM_SYSTOLIC_HEART_FAILURE_DN
MARCKSL1	MARCKS-like 1																								BASAKI_YBX1_TARGETS_DN														RUTELLA_RESPONSE_TO_HGF_DN
PTGS1	prostaglandin-endoperoxide synthase 1 (prostaglandin G/H synthase and cyclooxygenase)																								BASAKI_YBX1_TARGETS_DN																				module_45
TTLL3	tubulin tyrosine ligase-like family, member 3																								BASAKI_YBX1_TARGETS_DN
LAMB1	laminin, beta 1																								BASAKI_YBX1_TARGETS_DN
ST3GAL6	ST3 beta-galactoside alpha-2,3-sialyltransferase 6																								BASAKI_YBX1_TARGETS_DN
TMED4	transmembrane emp24 protein transport domain containing 4																								BASAKI_YBX1_TARGETS_DN
ZNF320	zinc finger protein 320																								BASAKI_YBX1_TARGETS_DN
FAM110C	-																								BASAKI_YBX1_TARGETS_DN
LOC286272	-																								BASAKI_YBX1_TARGETS_DN
C5ORF24	chromosome 5 open reading frame 24																								BASAKI_YBX1_TARGETS_DN
STOX1	storkhead box 1																								BASAKI_YBX1_TARGETS_DN
GRLF1	glucocorticoid receptor DNA binding factor 1																										PUJANA_ATM_PCC_NETWORK	DACOSTA_UV_RESPONSE_VIA_ERCC3_DN			DOANE_RESPONSE_TO_ANDROGEN_DN							DNA_BINDING
NUP153	nucleoporin 153kDa																										PUJANA_ATM_PCC_NETWORK	DACOSTA_UV_RESPONSE_VIA_ERCC3_DN				GGGCGGR_V$SP1_Q6
MSH6	mutS homolog 6 (E. coli)																										PUJANA_ATM_PCC_NETWORK	DACOSTA_UV_RESPONSE_VIA_ERCC3_DN								module_53	GRESHOCK_CANCER_COPY_NUMBER_DN	DNA_BINDING						GRESHOCK_CANCER_COPY_NUMBER_UP
TBC1D5	TBC1 domain family, member 5																										PUJANA_ATM_PCC_NETWORK					GGGCGGR_V$SP1_Q6
NBR2	neighbor of BRCA1 gene 2																										PUJANA_ATM_PCC_NETWORK					GGGCGGR_V$SP1_Q6
LOC339290	-																										PUJANA_ATM_PCC_NETWORK							PEREZ_TP53_TARGETS							DEURIG_T_CELL_PROLYMPHOCYTIC_LEUKEMIA_DN						THUM_SYSTOLIC_HEART_FAILURE_DN
BID	BH3 interacting domain death agonist																										PUJANA_ATM_PCC_NETWORK							PEREZ_TP53_TARGETS
WIZ	-																										PUJANA_ATM_PCC_NETWORK								module_15	module_53
ZNF137	zinc finger protein 137																										PUJANA_ATM_PCC_NETWORK											DNA_BINDING
POU2F2	POU domain, class 2, transcription factor 2																										PUJANA_ATM_PCC_NETWORK											DNA_BINDING
E2F4	E2F transcription factor 4, p107/p130-binding																										PUJANA_ATM_PCC_NETWORK											DNA_BINDING
FASLG	Fas ligand (TNF superfamily, member 6)																										PUJANA_ATM_PCC_NETWORK															module_75
SLC6A6	solute carrier family 6 (neurotransmitter transporter, taurine), member 6																										PUJANA_ATM_PCC_NETWORK																		module_45
CSNK1G2	casein kinase 1, gamma 2																										PUJANA_ATM_PCC_NETWORK																			CAGCTG_V$AP4_Q5
RAF1	v-raf-1 murine leukemia viral oncogene homolog 1																										PUJANA_ATM_PCC_NETWORK																					KEGG_T_CELL_RECEPTOR_SIGNALING_PATHWAY
RASA3	RAS p21 protein activator 3																										PUJANA_ATM_PCC_NETWORK																						RYTTCCTG_V$ETS2_B
RAD9A	RAD9 homolog A (S. pombe)																										PUJANA_ATM_PCC_NETWORK
IKBKE	inhibitor of kappa light polypeptide gene enhancer in B-cells, kinase epsilon																										PUJANA_ATM_PCC_NETWORK
PRKY	protein kinase, Y-linked																										PUJANA_ATM_PCC_NETWORK
GPX7	glutathione peroxidase 7																										PUJANA_ATM_PCC_NETWORK
ERICH1	glutamate-rich 1																										PUJANA_ATM_PCC_NETWORK
KLHL18	kelch-like 18 (Drosophila)																										PUJANA_ATM_PCC_NETWORK
CRLF3	cytokine receptor-like factor 3																										PUJANA_ATM_PCC_NETWORK
ZNF141	zinc finger protein 141																										PUJANA_ATM_PCC_NETWORK
KRT2	keratin 2 (epidermal ichthyosis bullosa of Siemens)																										PUJANA_ATM_PCC_NETWORK
CNOT1	CCR4-NOT transcription complex, subunit 1																										PUJANA_ATM_PCC_NETWORK
C19ORF57	chromosome 19 open reading frame 57																										PUJANA_ATM_PCC_NETWORK
MSH3	mutS homolog 3 (E. coli)																											DACOSTA_UV_RESPONSE_VIA_ERCC3_DN				GGGCGGR_V$SP1_Q6						DNA_BINDING
2009-09-01	septin 9																											DACOSTA_UV_RESPONSE_VIA_ERCC3_DN						PEREZ_TP53_TARGETS			GRESHOCK_CANCER_COPY_NUMBER_DN		RUTELLA_RESPONSE_TO_HGF_DN				HUTTMANN_B_CLL_POOR_SURVIVAL_UP	GRESHOCK_CANCER_COPY_NUMBER_UP
KLHL20	kelch-like 20 (Drosophila)																											DACOSTA_UV_RESPONSE_VIA_ERCC3_DN						PEREZ_TP53_TARGETS
ATP6V1H	ATPase, H+ transporting, lysosomal 50/57kDa, V1 subunit H																											DACOSTA_UV_RESPONSE_VIA_ERCC3_DN						PEREZ_TP53_TARGETS
BMPR1A	bone morphogenetic protein receptor, type IA																											DACOSTA_UV_RESPONSE_VIA_ERCC3_DN									GRESHOCK_CANCER_COPY_NUMBER_DN							GRESHOCK_CANCER_COPY_NUMBER_UP
ZHX3	zinc fingers and homeoboxes 3																											DACOSTA_UV_RESPONSE_VIA_ERCC3_DN										DNA_BINDING											RYTTCCTG_V$ETS2_B
CDC42BPA	CDC42 binding protein kinase alpha (DMPK-like)																											DACOSTA_UV_RESPONSE_VIA_ERCC3_DN																			THUM_SYSTOLIC_HEART_FAILURE_DN
EIF4G3	eukaryotic translation initiation factor 4 gamma, 3																											DACOSTA_UV_RESPONSE_VIA_ERCC3_DN
SYNJ2	synaptojanin 2																											DACOSTA_UV_RESPONSE_VIA_ERCC3_DN
EVI5	ecotropic viral integration site 5																											DACOSTA_UV_RESPONSE_VIA_ERCC3_DN
DCUN1D4	DCN1, defective in cullin neddylation 1, domain containing 4 (S. cerevisiae)																											DACOSTA_UV_RESPONSE_VIA_ERCC3_DN
DNMBP	dynamin binding protein																											DACOSTA_UV_RESPONSE_VIA_ERCC3_DN
WAPAL	wings apart-like homolog (Drosophila)																											DACOSTA_UV_RESPONSE_VIA_ERCC3_DN
LRDD	leucine-rich repeats and death domain containing																														DOANE_RESPONSE_TO_ANDROGEN_DN			PEREZ_TP53_TARGETS
RECQL4	RecQ protein-like 4																														DOANE_RESPONSE_TO_ANDROGEN_DN					module_53	GRESHOCK_CANCER_COPY_NUMBER_DN							GRESHOCK_CANCER_COPY_NUMBER_UP
IDH2	isocitrate dehydrogenase 2 (NADP+), mitochondrial																														DOANE_RESPONSE_TO_ANDROGEN_DN															CAGCTG_V$AP4_Q5
ZNF93	zinc finger protein 93																														DOANE_RESPONSE_TO_ANDROGEN_DN
PRAF2	PRA1 domain family, member 2																														DOANE_RESPONSE_TO_ANDROGEN_DN
RPS2	ribosomal protein S2																														DOANE_RESPONSE_TO_ANDROGEN_DN
L3MBTL	l(3)mbt-like (Drosophila)																															GGGCGGR_V$SP1_Q6	RTAAACA_V$FREAC2_01
ABCB6	ATP-binding cassette, sub-family B (MDR/TAP), member 6																															GGGCGGR_V$SP1_Q6		PEREZ_TP53_TARGETS
WDFY2	WD repeat and FYVE domain containing 2																															GGGCGGR_V$SP1_Q6		PEREZ_TP53_TARGETS
COMMD4	COMM domain containing 4																															GGGCGGR_V$SP1_Q6											HUTTMANN_B_CLL_POOR_SURVIVAL_UP
ALS2	amyotrophic lateral sclerosis 2 (juvenile)																															GGGCGGR_V$SP1_Q6														CAGCTG_V$AP4_Q5
HSPB6	heat shock protein, alpha-crystallin-related, B6																															GGGCGGR_V$SP1_Q6														CAGCTG_V$AP4_Q5
SIRT2	sirtuin (silent mating type information regulation 2 homolog) 2 (S. cerevisiae)																															GGGCGGR_V$SP1_Q6
OGDHL	oxoglutarate dehydrogenase-like																															GGGCGGR_V$SP1_Q6
FNTA	farnesyltransferase, CAAX box, alpha																															GGGCGGR_V$SP1_Q6
RPS14	ribosomal protein S14																															GGGCGGR_V$SP1_Q6
SHMT1	serine hydroxymethyltransferase 1 (soluble)																															GGGCGGR_V$SP1_Q6
ZNF408	zinc finger protein 408																															GGGCGGR_V$SP1_Q6
SLC39A3	solute carrier family 39 (zinc transporter), member 3																															GGGCGGR_V$SP1_Q6
DPP10	dipeptidyl-peptidase 10																																RTAAACA_V$FREAC2_01
ZBTB48	zinc finger and BTB domain containing 48																																	PEREZ_TP53_TARGETS				DNA_BINDING					HUTTMANN_B_CLL_POOR_SURVIVAL_UP				THUM_SYSTOLIC_HEART_FAILURE_DN
KCNIP3	Kv channel interacting protein 3, calsenilin																																	PEREZ_TP53_TARGETS				DNA_BINDING
CBX4	chromobox homolog 4 (Pc class homolog, Drosophila)																																	PEREZ_TP53_TARGETS									HUTTMANN_B_CLL_POOR_SURVIVAL_UP
RNF166	ring finger protein 166																																	PEREZ_TP53_TARGETS												CAGCTG_V$AP4_Q5
CLN8	ceroid-lipofuscinosis, neuronal 8 (epilepsy, progressive with mental retardation)																																	PEREZ_TP53_TARGETS													THUM_SYSTOLIC_HEART_FAILURE_DN
ITPKB	inositol 1,4,5-trisphosphate 3-kinase B																																	PEREZ_TP53_TARGETS
ZNF83	zinc finger protein 83																																	PEREZ_TP53_TARGETS
ZNF71	zinc finger protein 71																																	PEREZ_TP53_TARGETS
C10ORF47	chromosome 10 open reading frame 47																																	PEREZ_TP53_TARGETS
ADRBK2	adrenergic, beta, receptor kinase 2																																	PEREZ_TP53_TARGETS
LOC387763	-																																	PEREZ_TP53_TARGETS
ARRB1	arrestin, beta 1																																	PEREZ_TP53_TARGETS
ZNF468	zinc finger protein 468																																	PEREZ_TP53_TARGETS
ZNF600	zinc finger protein 600																																	PEREZ_TP53_TARGETS
ZNF284	zinc finger protein 284																																	PEREZ_TP53_TARGETS
ZNF470	zinc finger protein 470																																	PEREZ_TP53_TARGETS
ARID2	AT rich interactive domain 2 (ARID, RFX-like)																																	PEREZ_TP53_TARGETS
MAGEE1	melanoma antigen family E, 1																																	PEREZ_TP53_TARGETS
ARHGAP23	Rho GTPase activating protein 23																																	PEREZ_TP53_TARGETS
PLCXD1	phosphatidylinositol-specific phospholipase C, X domain containing 1																																	PEREZ_TP53_TARGETS
CCDC64	coiled-coil domain containing 64																																	PEREZ_TP53_TARGETS
TNRC6C	trinucleotide repeat containing 6C																																	PEREZ_TP53_TARGETS
USP6NL	USP6 N-terminal like																																	PEREZ_TP53_TARGETS
GINS4	GINS complex subunit 4 (Sld5 homolog)																																	PEREZ_TP53_TARGETS
GNG2	guanine nucleotide binding protein (G protein), gamma 2																																	PEREZ_TP53_TARGETS
C20ORF117	chromosome 20 open reading frame 117																																	PEREZ_TP53_TARGETS
ZNF440	zinc finger protein 440																																	PEREZ_TP53_TARGETS
LRP5L	low density lipoprotein receptor-related protein 5-like																																	PEREZ_TP53_TARGETS
LOC642236	-																																	PEREZ_TP53_TARGETS
LASS3	LAG1 homolog, ceramide synthase 3 (S. cerevisiae)																																	PEREZ_TP53_TARGETS
C1ORF187	chromosome 1 open reading frame 187																																	PEREZ_TP53_TARGETS
FCRL4	Fc receptor-like 4																																				GRESHOCK_CANCER_COPY_NUMBER_DN							GRESHOCK_CANCER_COPY_NUMBER_UP
ZNF331	zinc finger protein 331																																				GRESHOCK_CANCER_COPY_NUMBER_DN							GRESHOCK_CANCER_COPY_NUMBER_UP
ZNF175	zinc finger protein 175																																					DNA_BINDING
CHD3	chromodomain helicase DNA binding protein 3																																					DNA_BINDING
GLI1	glioma-associated oncogene homolog 1 (zinc finger protein)																																					DNA_BINDING
SUB1	SUB1 homolog (S. cerevisiae)																																					DNA_BINDING
ZNF256	zinc finger protein 256																																					DNA_BINDING
ZNF140	zinc finger protein 140																																					DNA_BINDING
ZNF197	zinc finger protein 197																																					DNA_BINDING
ALKBH3	alkB, alkylation repair homolog 3 (E. coli)																																					DNA_BINDING
CALML4	calmodulin-like 4																																						RUTELLA_RESPONSE_TO_HGF_DN
GIMAP1	GTPase, IMAP family member 1																																							WINTER_HYPOXIA_DN
GIMAP7	GTPase, IMAP family member 7																																							WINTER_HYPOXIA_DN
CD84	CD84 molecule																																								DEURIG_T_CELL_PROLYMPHOCYTIC_LEUKEMIA_DN
HBS1L	HBS1-like (S. cerevisiae)																																								DEURIG_T_CELL_PROLYMPHOCYTIC_LEUKEMIA_DN
IDI1	isopentenyl-diphosphate delta isomerase 1																																								DEURIG_T_CELL_PROLYMPHOCYTIC_LEUKEMIA_DN
CD5	CD5 molecule																																									module_75	HUTTMANN_B_CLL_POOR_SURVIVAL_UP						RYTTCCTG_V$ETS2_B
LY6E	lymphocyte antigen 6 complex, locus E																																									module_75
C5	complement component 5																																									module_75
TBC1D1	TBC1 (tre-2/USP6, BUB2, cdc16) domain family, member 1																																										HUTTMANN_B_CLL_POOR_SURVIVAL_UP
PNMA2	paraneoplastic antigen MA2																																										HUTTMANN_B_CLL_POOR_SURVIVAL_UP
COPE	coatomer protein complex, subunit epsilon																																										HUTTMANN_B_CLL_POOR_SURVIVAL_UP
ADAMTS6	ADAM metallopeptidase with thrombospondin type 1 motif, 6																																										HUTTMANN_B_CLL_POOR_SURVIVAL_UP
CHFR	checkpoint with forkhead and ring finger domains																																													CAGCTG_V$AP4_Q5
NFKBIL2	nuclear factor of kappa light polypeptide gene enhancer in B-cells inhibitor-like 2																																													CAGCTG_V$AP4_Q5
MLYCD	malonyl-CoA decarboxylase																																													CAGCTG_V$AP4_Q5
SPATA6	spermatogenesis associated 6																																													CAGCTG_V$AP4_Q5
MYO18B	myosin XVIIIB																																													CAGCTG_V$AP4_Q5
AKAP8L	A kinase (PRKA) anchor protein 8-like																																														THUM_SYSTOLIC_HEART_FAILURE_DN
PLEKHA2	pleckstrin homology domain containing, family A (phosphoinositide binding specific) member 2																																														THUM_SYSTOLIC_HEART_FAILURE_DN
ZNF493	zinc finger protein 493																																														THUM_SYSTOLIC_HEART_FAILURE_DN
CCDC28B	coiled-coil domain containing 28B																																														THUM_SYSTOLIC_HEART_FAILURE_DN
WDR60	WD repeat domain 60																																														THUM_SYSTOLIC_HEART_FAILURE_DN
MAPK1	mitogen-activated protein kinase 1																																															KEGG_T_CELL_RECEPTOR_SIGNALING_PATHWAY
2001-09-01	septin 1																																																RYTTCCTG_V$ETS2_B
TSLP	-
SAE1	-
CIZ1	CDKN1A interacting zinc finger protein 1
ZNF444	zinc finger protein 444
METTL7A	methyltransferase like 7A
KCNMB4	potassium large conductance calcium-activated channel, subfamily M, beta member 4
EXPH5	exophilin 5
JRK	jerky homolog (mouse)
TJAP1	tight junction associated protein 1 (peripheral)
USP22	ubiquitin specific peptidase 22
C9ORF5	chromosome 9 open reading frame 5
THY1	Thy-1 cell surface antigen
SLA2	Src-like-adaptor 2
CCR8	chemokine (C-C motif) receptor 8
GPI	glucose phosphate isomerase
ATP13A2	ATPase type 13A2
UBE2W	ubiquitin-conjugating enzyme E2W (putative)
PSMA3	proteasome (prosome, macropain) subunit, alpha type, 3
PILRB	paired immunoglobin-like type 2 receptor beta
CARHSP1	calcium regulated heat stable protein 1, 24kDa
ZNF542	zinc finger protein 542
TMED10	transmembrane emp24-like trafficking protein 10 (yeast)
MSTO1	misato homolog 1 (Drosophila)
ZNF629	zinc finger protein 629
VAC14	Vac14 homolog (S. cerevisiae)
FLJ90757	-
NLGN4X	neuroligin 4, X-linked
PPP2R3B	protein phosphatase 2 (formerly 2A), regulatory subunit B'', beta
SIRT5	sirtuin (silent mating type information regulation 2 homolog) 5 (S. cerevisiae)
LIPC	lipase, hepatic
CDKL3	cyclin-dependent kinase-like 3
MYBBP1A	MYB binding protein (P160) 1a
E2F2	E2F transcription factor 2
INTS7	integrator complex subunit 7
ATG7	ATG7 autophagy related 7 homolog (S. cerevisiae)
PRMT7	protein arginine methyltransferase 7
TSSK3	testis-specific serine kinase 3
TDRD9	tudor domain containing 9
TEX9	testis expressed sequence 9
CLEC11A	C-type lectin domain family 11, member A
TRIM58	tripartite motif-containing 58
SLC44A2	solute carrier family 44, member 2
CHRNA3	cholinergic receptor, nicotinic, alpha 3
P2RY1	purinergic receptor P2Y, G-protein coupled, 1
CYORF15A	chromosome Y open reading frame 15A
SBK1	SH3-binding domain kinase 1
ERGIC1	endoplasmic reticulum-golgi intermediate compartment (ERGIC) 1
TNRC6B	trinucleotide repeat containing 6B
ZNF573	zinc finger protein 573
ZNF587	zinc finger protein 587
HKR1	GLI-Kruppel family member HKR1
ZNF599	zinc finger protein 599
PLEKHG2	pleckstrin homology domain containing, family G (with RhoGef domain) member 2
ZNF329	zinc finger protein 329
ZNF428	zinc finger protein 428
TMEM160	transmembrane protein 160
ZNF606	zinc finger protein 606
MGC9913	-
ZNF415	zinc finger protein 415
ZNF576	zinc finger protein 576
ZNF571	zinc finger protein 571
ZNF568	zinc finger protein 568
ZNF324	zinc finger protein 324
ZNF551	zinc finger protein 551
C19ORF18	chromosome 19 open reading frame 18
ZNF235	zinc finger protein 235
ZNF224	zinc finger protein 224
ZNF577	zinc finger protein 577
ZBTB45	zinc finger and BTB domain containing 45
ZNF28	zinc finger protein 28
ZNF550	zinc finger protein 550
ZFP30	zinc finger protein 30 homolog (mouse)
ZNF529	zinc finger protein 529
ZNF540	zinc finger protein 540
ZFP28	zinc finger protein 28 homolog (mouse)
LOC390940	-
ZNF347	zinc finger protein 347
ZNF610	zinc finger protein 610
LOC147670	-
ZNF530	zinc finger protein 530
MED12L	mediator of RNA polymerase II transcription, subunit 12 homolog (S. cerevisiae)-like
IKZF2	IKAROS family zinc finger 2 (Helios)
FAM84B	family with sequence similarity 84, member B
ODF2L	outer dense fiber of sperm tails 2-like
CTTNBP2	cortactin binding protein 2
ZBED3	zinc finger, BED-type containing 3
C20ORF74	chromosome 20 open reading frame 74
RPUSD3	RNA pseudouridylate synthase domain containing 3
ZNF682	zinc finger protein 682
SUZ12P	suppressor of zeste 12 homolog pseudogene
ZNF287	zinc finger protein 287
USP44	ubiquitin specific peptidase 44
SLC23A1	solute carrier family 23 (nucleobase transporters), member 1
SLC16A10	solute carrier family 16, member 10 (aromatic amino acid transporter)
MCTP1	multiple C2 domains, transmembrane 1
C20ORF194	chromosome 20 open reading frame 194
DEPDC1B	DEP domain containing 1B
EHMT2	euchromatic histone-lysine N-methyltransferase 2
DBNDD2	dysbindin (dystrobrevin binding protein 1) domain containing 2
PITPNM2	phosphatidylinositol transfer protein, membrane-associated 2
OGN	osteoglycin (osteoinductive factor, mimecan)
C19ORF28	chromosome 19 open reading frame 28
ZNF557	zinc finger protein 557
ZNF10	zinc finger protein 10
PCNXL3	pecanex-like 3 (Drosophila)
WDR5	WD repeat domain 5
SH2B1	SH2B adaptor protein 1
CYP4V2	cytochrome P450, family 4, subfamily V, polypeptide 2
ATP9B	ATPase, Class II, type 9B
ZNF678	zinc finger protein 678
C11ORF74	chromosome 11 open reading frame 74
KIAA0467	KIAA0467
ZNF44	zinc finger protein 44
ZNF680	zinc finger protein 680
SLCO4A1	solute carrier organic anion transporter family, member 4A1
C17ORF76	chromosome 17 open reading frame 76
SGEF	-
FLJ38379	-
SRGAP3	SLIT-ROBO Rho GTPase activating protein 3
KLHL22	kelch-like 22 (Drosophila)
TBC1D19	TBC1 domain family, member 19
RICS	-
CST5	cystatin D
USP49	ubiquitin specific peptidase 49
DCAKD	dephospho-CoA kinase domain containing
ZNF443	zinc finger protein 443
CDR2	cerebellar degeneration-related protein 2, 62kDa
ZFP2	zinc finger protein 2 homolog (mouse)
MCART6	mitochondrial carrier triple repeat 6
JPH2	junctophilin 2
CHRNA9	cholinergic receptor, nicotinic, alpha 9
CDKAL1	CDK5 regulatory subunit associated protein 1-like 1
CNIH3	cornichon homolog 3 (Drosophila)
SLFN5	schlafen family member 5
CASC4	cancer susceptibility candidate 4
TMC8	transmembrane channel-like 8
KCTD1	potassium channel tetramerisation domain containing 1
VPS37B	vacuolar protein sorting 37 homolog B (S. cerevisiae)
RABEPK	Rab9 effector protein with kelch motifs
C16ORF59	chromosome 16 open reading frame 59
TASP1	taspase, threonine aspartase, 1
RAB9B	RAB9B, member RAS oncogene family
ZNF323	zinc finger protein 323
TPH1	tryptophan hydroxylase 1 (tryptophan 5-monooxygenase)
RNF130	ring finger protein 130
TTC21B	tetratricopeptide repeat domain 21B
SV2C	synaptic vesicle glycoprotein 2C
PEX6	peroxisomal biogenesis factor 6
DKFZP547G183	-
IL1F7	interleukin 1 family, member 7 (zeta)
GTF2IRD1	GTF2I repeat domain containing 1
LRIG2	leucine-rich repeats and immunoglobulin-like domains 2
ZNF442	zinc finger protein 442
TCEAL8	transcription elongation factor A (SII)-like 8
POLR3A	polymerase (RNA) III (DNA directed) polypeptide A, 155kDa
PRR5	proline rich 5 (renal)
LOC148189	-
LOC284551	-
LOC346887	-
ARHGAP9	Rho GTPase activating protein 9
TRAP1	TNF receptor-associated protein 1
ZNF592	zinc finger protein 592
NBPF1	neuroblastoma breakpoint family, member 1
NDUFB7	NADH dehydrogenase (ubiquinone) 1 beta subcomplex, 7, 18kDa
PRKXP1	protein kinase, X-linked, pseudogene 1
CCDC101	coiled-coil domain containing 101
PPP1R1C	protein phosphatase 1, regulatory (inhibitor) subunit 1C
EXOC4	exocyst complex component 4
TOP3B	topoisomerase (DNA) III beta
APBB1IP	amyloid beta (A4) precursor protein-binding, family B, member 1 interacting protein
LRRC48	leucine rich repeat containing 48
AS3MT	arsenic (+3 oxidation state) methyltransferase
CEP63	centrosomal protein 63kDa
DNAJC17	DnaJ (Hsp40) homolog, subfamily C, member 17
C1ORF59	chromosome 1 open reading frame 59
KIAA1267	KIAA1267
ZNF710	zinc finger protein 710
RAD54L2	RAD54-like 2 (S. cerevisiae)
ZC3HC1	zinc finger, C3HC-type containing 1
CORO1B	coronin, actin binding protein, 1B
TUT1	terminal uridylyl transferase 1, U6 snRNA-specific
NOC2L	nucleolar complex associated 2 homolog (S. cerevisiae)
ATG16L2	ATG16 autophagy related 16-like 2 (S. cerevisiae)
C18ORF8	chromosome 18 open reading frame 8
C10ORF25	chromosome 10 open reading frame 25
MUC8	mucin 8
NKD2	naked cuticle homolog 2 (Drosophila)
POLR2J2	-
TMEM9	transmembrane protein 9
DBF4B	DBF4 homolog B (S. cerevisiae)
MMAB	methylmalonic aciduria (cobalamin deficiency) cblB type
ZNF519	zinc finger protein 519
C8ORF55	chromosome 8 open reading frame 55
KIAA1274	KIAA1274
ITFG2	integrin alpha FG-GAP repeat containing 2
ZNF700	zinc finger protein 700
PYHIN1	pyrin and HIN domain family, member 1
SLC44A5	solute carrier family 44, member 5
BAHCC1	BAH domain and coiled-coil containing 1
LRRC34	leucine rich repeat containing 34
P2RY8	purinergic receptor P2Y, G-protein coupled, 8
TBC1D10C	TBC1 domain family, member 10C
TBC1D10A	TBC1 domain family, member 10A
FLJ22536	-
ZNF439	zinc finger protein 439
ZNF763	zinc finger protein 763
ANGPTL6	angiopoietin-like 6
ZNF20	zinc finger protein 20
ZNF562	zinc finger protein 562
ZNF100	zinc finger protein 100
ZNF414	zinc finger protein 414
ZNF564	zinc finger protein 564
ZNF441	zinc finger protein 441
ZNF558	zinc finger protein 558
LOC552889	-
ZNF26	zinc finger protein 26
KIF7	kinesin family member 7
TRIM11	tripartite motif-containing 11
C20ORF132	chromosome 20 open reading frame 132
SNHG5	small nucleolar RNA host gene (non-protein coding) 5
SNX19	sorting nexin 19
LOC92249	-
C14ORF83	chromosome 14 open reading frame 83
GPR174	G protein-coupled receptor 174
C9ORF130	chromosome 9 open reading frame 130
C7ORF46	chromosome 7 open reading frame 46
ANKFN1	ankyrin-repeat and fibronectin type III domain containing 1
IFT88	intraflagellar transport 88 homolog (Chlamydomonas)
SPATA17	spermatogenesis associated 17
AADAT	aminoadipate aminotransferase
C1ORF101	chromosome 1 open reading frame 101
LOC400713	-
KIAA1632	KIAA1632
HCG27	HLA complex group 27
RG9MTD3	RNA (guanine-9-) methyltransferase domain containing 3
SERINC5	serine incorporator 5
ZNF785	zinc finger protein 785
C7ORF27	chromosome 7 open reading frame 27
ARL11	ADP-ribosylation factor-like 11
LOC641518	-
LOC439949	-
KRTAP4-2	keratin associated protein 4-2
HMX2	homeobox (H6 family) 2
ZNF605	zinc finger protein 605
CERKL	ceramide kinase-like
FAM62B	family with sequence similarity 62 (C2 domain containing) member B
ZNF714	zinc finger protein 714
C8ORF38	chromosome 8 open reading frame 38
LOC646576	-
LOC654433	-
SNX26	sorting nexin 26
CFHR4	complement factor H-related 4
ARL10	ADP-ribosylation factor-like 10
RAB7	RAB7, member RAS oncogene family
MAP3K15	mitogen-activated protein kinase kinase kinase 15
RNASEH2C	ribonuclease H2, subunit C
LOC145820	-
C17ORF57	chromosome 17 open reading frame 57
LOC348262	-
LRRC37A	leucine rich repeat containing 37A
LOC149351	-
ZNF69	zinc finger protein 69
NSUN6	NOL1/NOP2/Sun domain family, member 6
LOC202181	-
TSNARE1	t-SNARE domain containing 1
CENPP	centromere protein P
ZNF782	zinc finger protein 782
FLJ31945	-
LOC440934	-
C8ORF54	chromosome 8 open reading frame 54
MGC5566	-
C20ORF197	chromosome 20 open reading frame 197
LOC284757	-
CG030	-
LOC150051	-
LRRIQ1	leucine-rich repeats and IQ motif containing 1
C15ORF28	chromosome 15 open reading frame 28
KCTD19	potassium channel tetramerisation domain containing 19
FLJ43489	-
LOC283887	-
LOC554206	-
OR2B3	olfactory receptor, family 2, subfamily B, member 3
LOC401134	-
LOC642730	-
OR5J2	olfactory receptor, family 5, subfamily J, member 2
ZNF596	zinc finger protein 596
C14ORF64	chromosome 14 open reading frame 64
LOC440839	-
ALS2CR13	amyotrophic lateral sclerosis 2 (juvenile) chromosome region, candidate 13
BEXL1	brain expressed X-linked-like 1
BIRC4BP	-
BRDG1	-
C10ORF6	chromosome 10 open reading frame 6
C11ORF47	chromosome 11 open reading frame 47
C12ORF46	chromosome 12 open reading frame 46
C14ORF10	chromosome 14 open reading frame 10
C1ORF121	chromosome 1 open reading frame 121
C1ORF165	chromosome 1 open reading frame 165
C1ORF67	chromosome 1 open reading frame 67
C20ORF44	chromosome 20 open reading frame 44
C20ORF51	chromosome 20 open reading frame 51
C20ORF80	chromosome 20 open reading frame 80
C20ORF82	chromosome 20 open reading frame 82
C5ORF29	chromosome 5 open reading frame 29
C6ORF32	chromosome 6 open reading frame 32
C9ORF39	chromosome 9 open reading frame 39
C9ORF58	chromosome 9 open reading frame 58
CCDC4	coiled-coil domain containing 4
CENTB2	centaurin, beta 2
CENTB5	centaurin, beta 5
CENTG2	centaurin, gamma 2
CLIPR-59	-
CUTL1	cut-like 1, CCAAT displacement protein (Drosophila)
CXORF9	chromosome X open reading frame 9
CXXC6	CXXC finger 6
DDEF1	development and differentiation enhancing factor 1
DIP13B	-
DKFZP434A0131	-
DKFZP434B0335	-
DKFZP434N062	-
DKFZP686A01247	-
DKFZP761M1511	-
DKFZP779L1068	-
DKFZP779O175	-
EDG3	endothelial differentiation, sphingolipid G-protein-coupled receptor, 3
FAM26B	family with sequence similarity 26, member B
FAM51A1	family with sequence similarity 51, member A1
FAM80B	family with sequence similarity 80, member B
FAT	FAT tumor suppressor homolog 1 (Drosophila)
FLJ10159	-
FLJ12078	-
FLJ12529	-
FLJ13769	-
FLJ14959	-
FLJ20105	-
FLJ20152	-
FLJ21736	-
FLJ22222	-
FLJ25037	-
FLJ31033	-
FLJ34306	-
FLJ39005	-
FLJ40542	-
FLJ46385	-
FLJ90013	-
GJA7	gap junction protein, alpha 7, 45kDa (connexin 45)
GPATC3	G patch domain containing 3
GPR92	G protein-coupled receptor 92
H-PLK	-
HNRPD	heterogeneous nuclear ribonucleoprotein D (AU-rich element RNA binding protein 1, 37kDa)
HNRPH1	heterogeneous nuclear ribonucleoprotein H1 (H)
HNRPUL1	heterogeneous nuclear ribonucleoprotein U-like 1
HSPC268	-
HSZFP36	-
IGSF4C	immunoglobulin superfamily, member 4C
JARID1A	jumonji, AT rich interactive domain 1A
JMJD2B	jumonji domain containing 2B
JMJD3	jumonji domain containing 3
KIAA0484	-
KIAA1166	KIAA1166
KIAA1276	-
KIAA1505	-
KIAA1729	-
KIAA1946	KIAA1946
LOC125893	-
LOC129607	-
LOC136306	-
LOC143381	-
LOC197322	-
LOC283537	-
LOC286025	-
LOC286334	-
LOC342892	-
LOC376693	-
LOC387978	-
LOC400566	-
LOC400642	-
LOC442461	-
LOC474170	-
LOC51336	-
LOC57228	-
LOC606495	-
LOC643825	-
LOC652837	-
LOC92154	-
LOC92270	-
LOC92312	-
LRRC35	leucine rich repeat containing 35
MGC10701	-
MGC29671	-
MGC33556	-
MGC39821	-
MGC39900	-
MGC42174	-
MGC4677	-
MLSTD1	male sterility domain containing 1
PB1	-
PCAF	p300/CBP-associated factor
PIP5K2A	phosphatidylinositol-4-phosphate 5-kinase, type II, alpha
PRKCB1	protein kinase C, beta 1
PSCD3	pleckstrin homology, Sec7 and coiled-coil domains 3
PWCR1	Prader-Willi syndrome chromosome region 1
PWWP2	PWWP domain containing 2
RNF12	ring finger protein 12
RP11-130N24.1	-
RP11-145H9.1	-
RP4-691N24.1	-
RSNL2	restin-like 2
SH3GLP1	SH3-domain GRB2-like pseudogene 1
SIVA	-
SMA3	-
SNF1LK2	SNF1-like kinase 2
STS-1	-
SUHW2	suppressor of hairy wing homolog 2 (Drosophila)
TENR	-
TMEM103	transmembrane protein 103
TMEM142B	transmembrane protein 142B
TMEM46	transmembrane protein 46
TMSL8	thymosin-like 8
TR2IT1	-
TXNDC13	thioredoxin domain containing 13
UBE1L2	ubiquitin-activating enzyme E1-like 2
UBXD5	UBX domain containing 5
WDR32	WD repeat domain 32
WDR79	WD repeat domain 79
ZNF435	zinc finger protein 435
ZNF447	zinc finger protein 447
ZNF539	zinc finger protein 539
ZNF545	zinc finger protein 545
ZNF702	zinc finger protein 702
[truncated: 2 more columns]
